# Supplementary material for: Transcription factor SlbHLH70 enhances drought tolerance in tomato
Source: Hortic Res. 2026 Mar 5;13(6):uhag075. doi: 10.1093/hr/uhag075 (PMC13253334; doi:10.1093/hr/uhag075)
Supplement: Web_Material_uhag075 [file web_material_uhag075.zip]

Archive with 3 entries (3 files):
- 03 Supplementary Information.docx
- 04 Supplementary Tables.xlsx
- 05 Supplementary Figures.pptx
