# Supplementary material for: Transcription factor SlbHLH70 enhances drought tolerance in tomato
Source: Hortic Res. 2026 Mar 5;13(6):uhag075. doi: 10.1093/hr/uhag075 (PMC13253334; doi:10.1093/hr/uhag075)
Supplement: Web_Material_uhag075 [file web_material_uhag075.zip › 04 Supplementary Tables.xlsx]

## Sheet: Tables information
Article title: Transcription factor SlbHLH70 enhances drought tolerance in tomato
Table S1 Cis - elements information of bHLH70 in promoter region.
Table S2 A list of candidate motifs of SlbHLH70 identified by MEME-ChIP.
Table S3 Differentially expressed genes of WT and SlbHLH70 knockout plants before and after drought stress.
Table S4 Primers used in this study.

## Sheet: Table S1
Table S1 Cis - elements information of bHLH70 in promoter region.
as-1	TGACG	300	5	+	Arabidopsis thaliana
3-AF1 binding site	TGACG	1549	5	+	Arabidopsis thaliana
AAGAA-motif	TACGTG	963	6	+	Arabidopsis thaliana	cis-acting regulatory element involved in light responsiveness
AAGAA-motif	TACGTG	1020	6	-	Arabidopsis thaliana	cis-acting regulatory element involved in light responsiveness
ABRE	TACGTG	2475	6	-	Arabidopsis thaliana	cis-acting regulatory element involved in light responsiveness
ABRE	TATATA	1893	6	-	Arabidopsis thaliana
ABRE	TATATA	2755	6	-	Arabidopsis thaliana
ABRE3a	TATATA	2959	6	-	Arabidopsis thaliana
ABRE3a	ATTATA	9	6	+	Brassica napus	core promoter element around -30 of transcription start
ABRE3a	TATAA	10	5	-	Arabidopsis thaliana	core promoter element around -30 of transcription start
ABRE4	TATA	11	4	+	Arabidopsis thaliana	core promoter element around -30 of transcription start
ABRE4	ATATAA	19	6	+	Brassica oleracea	core promoter element around -30 of transcription start
ABRE4	TATA	20	4	+	Arabidopsis thaliana	core promoter element around -30 of transcription start
ARE	ATTATA	100	6	+	Brassica napus	core promoter element around -30 of transcription start
as-1	TATAA	101	5	-	Arabidopsis thaliana	core promoter element around -30 of transcription start
AT~TATA-box	TATA	102	4	+	Arabidopsis thaliana	core promoter element around -30 of transcription start
AT~TATA-box	ATTATA	232	6	+	Brassica napus	core promoter element around -30 of transcription start
AT~TATA-box	TATAA	233	5	-	Arabidopsis thaliana	core promoter element around -30 of transcription start
AT-rich sequence	TATA	234	4	+	Arabidopsis thaliana	core promoter element around -30 of transcription start
Box 4	TATA	252	4	+	Arabidopsis thaliana	core promoter element around -30 of transcription start
Box 4	ATTATA	255	6	+	Brassica napus	core promoter element around -30 of transcription start
Box 4	TATAA	256	5	-	Arabidopsis thaliana	core promoter element around -30 of transcription start
Box 4	TATA	257	4	+	Arabidopsis thaliana	core promoter element around -30 of transcription start
Box 4	TATA	269	4	+	Arabidopsis thaliana	core promoter element around -30 of transcription start
Box 4	ATATAA	349	6	+	Brassica oleracea	core promoter element around -30 of transcription start
Box 4	TATA	350	4	+	Arabidopsis thaliana	core promoter element around -30 of transcription start
CAAT-box	ATTATA	435	6	+	Brassica napus	core promoter element around -30 of transcription start
CAAT-box	TATAA	436	5	-	Arabidopsis thaliana	core promoter element around -30 of transcription start
CAAT-box	TATA	437	4	+	Arabidopsis thaliana	core promoter element around -30 of transcription start
CAAT-box	TATAA	476	5	-	Arabidopsis thaliana	core promoter element around -30 of transcription start
CAAT-box	TATA	477	4	+	Arabidopsis thaliana	core promoter element around -30 of transcription start
CAAT-box	TATA	603	4	+	Arabidopsis thaliana	core promoter element around -30 of transcription start
CAAT-box	TATA	671	4	+	Arabidopsis thaliana	core promoter element around -30 of transcription start
CAAT-box	TATA	703	4	+	Arabidopsis thaliana	core promoter element around -30 of transcription start
CAAT-box	TATA	744	4	+	Arabidopsis thaliana	core promoter element around -30 of transcription start
CAAT-box	TATA	831	4	+	Arabidopsis thaliana	core promoter element around -30 of transcription start
CAAT-box	TATAA	893	5	-	Arabidopsis thaliana	core promoter element around -30 of transcription start
CAAT-box	TATA	894	4	+	Arabidopsis thaliana	core promoter element around -30 of transcription start
CAAT-box	TATA	899	4	+	Arabidopsis thaliana	core promoter element around -30 of transcription start
CAAT-box	TATAAAA	931	7	-	Pisum sativum	core promoter element around -30 of transcription start
CAAT-box	TATAAA	932	6	-	Helianthus annuus	core promoter element around -30 of transcription start
CAAT-box	TATAA	933	5	-	Arabidopsis thaliana	core promoter element around -30 of transcription start
CAAT-box	TATA	934	4	+	Arabidopsis thaliana	core promoter element around -30 of transcription start
CAAT-box	TATA	1086	4	+	Arabidopsis thaliana	core promoter element around -30 of transcription start
CAAT-box	TATA	1091	4	+	Arabidopsis thaliana	core promoter element around -30 of transcription start
CAAT-box	ccTATAAAaa	1147	9	+	Arabidopsis thaliana	core promoter element around -30 of transcription start
CAAT-box	TATA	1149	4	+	Arabidopsis thaliana	core promoter element around -30 of transcription start
CAAT-box	ATATAA	1378	6	+	Brassica oleracea	core promoter element around -30 of transcription start
CAAT-box	TATA	1379	4	+	Arabidopsis thaliana	core promoter element around -30 of transcription start
CAAT-box	ATATAT	1418	6	+	Brassica napus	core promoter element around -30 of transcription start
CAAT-box	TATA	1419	4	+	Arabidopsis thaliana	core promoter element around -30 of transcription start
CAAT-box	ATATAT	1514	6	-	Brassica napus	core promoter element around -30 of transcription start
CAAT-box	TATA	1515	4	-	Arabidopsis thaliana	core promoter element around -30 of transcription start
CAAT-box	TATA	1598	4	-	Arabidopsis thaliana	core promoter element around -30 of transcription start
CAAT-box	TATA	1616	4	-	Arabidopsis thaliana	core promoter element around -30 of transcription start
CAAT-box	ATTATA	1658	6	+	Brassica napus	core promoter element around -30 of transcription start
CAAT-box	TATAA	1659	5	-	Arabidopsis thaliana	core promoter element around -30 of transcription start
CAAT-box	TATA	1660	4	-	Arabidopsis thaliana	core promoter element around -30 of transcription start
CAAT-box	ATTATA	1739	6	+	Brassica napus	core promoter element around -30 of transcription start
CAAT-box	TATAA	1740	5	-	Arabidopsis thaliana	core promoter element around -30 of transcription start
CAAT-box	TATA	1741	4	-	Arabidopsis thaliana	core promoter element around -30 of transcription start
CAAT-box	TATATA	1893	6	-	Arabidopsis thaliana	core promoter element around -30 of transcription start
CAAT-box	ATATAT	1894	6	-	Brassica napus	core promoter element around -30 of transcription start
CAAT-box	TATA	1895	4	-	Arabidopsis thaliana	core promoter element around -30 of transcription start
CAAT-box	ATATAA	1912	6	+	Brassica oleracea	core promoter element around -30 of transcription start
CAAT-box	TATA	1913	4	-	Arabidopsis thaliana	core promoter element around -30 of transcription start
CAAT-box	TATA	2021	4	-	Arabidopsis thaliana	core promoter element around -30 of transcription start
CAAT-box	TATA	2034	4	-	Arabidopsis thaliana	core promoter element around -30 of transcription start
CAAT-box	TATA	2097	4	-	Arabidopsis thaliana	core promoter element around -30 of transcription start
CAAT-box	taTATAAAtc	2204	9	-	Arabidopsis thaliana	core promoter element around -30 of transcription start
CAAT-box	TATAAAT	2205	7	-	Brassica juncea	core promoter element around -30 of transcription start
CAAT-box	TATAAA	2206	6	-	Helianthus annuus	core promoter element around -30 of transcription start
CAAT-box	TATAA	2207	5	-	Arabidopsis thaliana	core promoter element around -30 of transcription start
CAAT-box	TATA	2208	4	-	Arabidopsis thaliana	core promoter element around -30 of transcription start
CAAT-box	TATAAA	2249	6	-	Helianthus annuus	core promoter element around -30 of transcription start
CAAT-box	TATAA	2250	5	-	Arabidopsis thaliana	core promoter element around -30 of transcription start
CAAT-box	TATA	2251	4	-	Arabidopsis thaliana	core promoter element around -30 of transcription start
CAAT-box	ATTATA	2254	6	+	Brassica napus	core promoter element around -30 of transcription start
CAAT-box	TATAA	2255	5	-	Arabidopsis thaliana	core promoter element around -30 of transcription start
CAAT-box	TATA	2256	4	-	Arabidopsis thaliana	core promoter element around -30 of transcription start
CAAT-box	ATATAT	2353	6	-	Brassica napus	core promoter element around -30 of transcription start
CAAT-box	TATA	2354	4	-	Arabidopsis thaliana	core promoter element around -30 of transcription start
CAAT-box	ATTATA	2512	6	+	Brassica napus	core promoter element around -30 of transcription start
CGTCA-motif	TATAA	2513	5	-	Arabidopsis thaliana	core promoter element around -30 of transcription start
CGTCA-motif	TATA	2514	4	-	Arabidopsis thaliana	core promoter element around -30 of transcription start
chs-CMA1a	TACAAAA	2526	7	-	Oryza sativa	core promoter element around -30 of transcription start
circadian	ATATAA	2634	6	+	Brassica oleracea	core promoter element around -30 of transcription start
CTAG-motif	TATA	2635	4	-	Arabidopsis thaliana	core promoter element around -30 of transcription start
ERE	ATATAT	2754	6	-	Brassica napus	core promoter element around -30 of transcription start
ERE	TATATA	2755	6	-	Arabidopsis thaliana	core promoter element around -30 of transcription start
ERE	TATA	2757	4	-	Arabidopsis thaliana	core promoter element around -30 of transcription start
ERE	TATAAAT	2876	7	-	Brassica juncea	core promoter element around -30 of transcription start
GA-motif	TATAAA	2877	6	-	Helianthus annuus	core promoter element around -30 of transcription start
GATA-motif	TATAA	2878	5	-	Arabidopsis thaliana	core promoter element around -30 of transcription start
GATA-motif	TATA	2879	4	-	Arabidopsis thaliana	core promoter element around -30 of transcription start
G-box	ccTATAAAaa	2957	9	+	Arabidopsis thaliana	core promoter element around -30 of transcription start
G-box	TATATA	2959	6	-	Arabidopsis thaliana	core promoter element around -30 of transcription start
G-box	ATATAA	2960	6	+	Brassica oleracea	core promoter element around -30 of transcription start
GCN4_motif	TATA	2961	4	-	Arabidopsis thaliana	core promoter element around -30 of transcription start
GT1-motif	ACGTG	964	5	+	Arabidopsis thaliana	cis-acting element involved in the abscisic acid responsiveness
LTR	ACGTG	1020	5	-	Arabidopsis thaliana	cis-acting element involved in the abscisic acid responsiveness
LTR	ACGTG	2475	5	-	Arabidopsis thaliana	cis-acting element involved in the abscisic acid responsiveness
MRE	ACTAGCAGAA	2228	9	+	Avena sativa
MRE	AGGGG	227	5	+	Arabidopsis thaliana
MYB	AGGGG	858	5	-	Arabidopsis thaliana
MYB	AGGGG	1034	5	+	Arabidopsis thaliana
MYB	AGGGG	1065	5	+	Arabidopsis thaliana
MYB	AGGGG	1126	5	+	Arabidopsis thaliana
MYB	AGGGG	2005	5	-	Arabidopsis thaliana
Myb	AGGGG	2292	5	+	Arabidopsis thaliana
Myb-binding site	AGGGG	2937	5	+	Arabidopsis thaliana
MYB-like sequence	AACCTAACCT	1856	9	-	Petroselinum hortense
MYB-like sequence	AACCTAA	878	7	+	Petroselinum crispum	MYB binding site involved in light responsiveness
Myc	AACCTAA	1854	7	-	Petroselinum crispum	MYB binding site involved in light responsiveness
Myc	CAAT	75	4	+	Nicotiana glutinosa
Myc	CAAT	114	4	+	Nicotiana glutinosa
MYC	CCAAT	144	5	+	Arabidopsis thaliana	common cis-acting element in promoter and enhancer regions
MYC	CAAT	145	4	+	Nicotiana glutinosa
MYC	CAAT	149	4	+	Nicotiana glutinosa
O2-site	CAAT	171	4	+	Nicotiana glutinosa
O2-site	CAAAT	202	5	+	Pisum sativum	common cis-acting element in promoter and enhancer regions
STRE	CAAT	273	4	-	Nicotiana glutinosa
STRE	CCAAT	291	5	+	Arabidopsis thaliana	common cis-acting element in promoter and enhancer regions
STRE	CAAT	292	4	+	Nicotiana glutinosa
STRE	CAAT	333	4	-	Nicotiana glutinosa
STRE	CAAAT	505	5	+	Pisum sativum	common cis-acting element in promoter and enhancer regions
STRE	CAAT	544	4	+	Nicotiana glutinosa
STRE	CAAT	578	4	-	Nicotiana glutinosa
STRE	CAAT	597	4	-	Nicotiana glutinosa
TATA	CAAT	663	4	+	Nicotiana glutinosa
TATA	CAAT	779	4	+	Nicotiana glutinosa
TATA-box	CCAAT	837	5	-	Arabidopsis thaliana	common cis-acting element in promoter and enhancer regions
TATA-box	CAAT	863	4	+	Nicotiana glutinosa
TATA-box	CAAT	1187	4	-	Nicotiana glutinosa
TATA-box	CAAT	1347	4	+	Nicotiana glutinosa
TATA-box	CAAT	1349	4	-	Nicotiana glutinosa
TATA-box	CAAT	1399	4	+	Nicotiana glutinosa
TATA-box	CAAAT	1537	5	+	Pisum sativum	common cis-acting element in promoter and enhancer regions
TATA-box	CAAT	1584	4	+	Nicotiana glutinosa
TATA-box	CAAT	1683	4	+	Nicotiana glutinosa
TATA-box	CAAT	1737	4	+	Nicotiana glutinosa
TATA-box	CAAAT	1756	5	+	Pisum sativum	common cis-acting element in promoter and enhancer regions
TATA-box	CAAAT	1764	5	+	Pisum sativum	common cis-acting element in promoter and enhancer regions
TATA-box	CCAAT	1798	5	-	Arabidopsis thaliana	common cis-acting element in promoter and enhancer regions
TATA-box	CCAAT	1821	5	-	Arabidopsis thaliana	common cis-acting element in promoter and enhancer regions
TATA-box	CAAT	1979	4	-	Nicotiana glutinosa
TATA-box	CAAT	2011	4	-	Nicotiana glutinosa
TATA-box	CAAT	2055	4	+	Nicotiana glutinosa
TATA-box	CAAAT	2064	5	+	Pisum sativum	common cis-acting element in promoter and enhancer regions
TATA-box	CAAAT	2107	5	+	Pisum sativum	common cis-acting element in promoter and enhancer regions
TATA-box	CAAAT	2128	5	-	Pisum sativum	common cis-acting element in promoter and enhancer regions
TATA-box	CAAAT	2155	5	-	Pisum sativum	common cis-acting element in promoter and enhancer regions
TATA-box	CAAAT	2168	5	-	Pisum sativum	common cis-acting element in promoter and enhancer regions
TATA-box	CAAT	2263	4	+	Nicotiana glutinosa
TATA-box	CCAAT	2265	5	-	Arabidopsis thaliana	common cis-acting element in promoter and enhancer regions
TATA-box	CAAT	2314	4	+	Nicotiana glutinosa
TATA-box	CAAT	2400	4	-	Nicotiana glutinosa
TATA-box	CCAAT	2544	5	-	Arabidopsis thaliana	common cis-acting element in promoter and enhancer regions
TATA-box	CAAAT	2587	5	-	Pisum sativum	common cis-acting element in promoter and enhancer regions
TATA-box	CAAAT	2595	5	+	Pisum sativum	common cis-acting element in promoter and enhancer regions
TATA-box	CAAAT	2619	5	+	Pisum sativum	common cis-acting element in promoter and enhancer regions
TATA-box	CAAAT	2631	5	+	Pisum sativum	common cis-acting element in promoter and enhancer regions
TATA-box	CAAT	2714	4	-	Nicotiana glutinosa
TATA-box	CAAT	2726	4	-	Nicotiana glutinosa
TATA-box	CAAT	2737	4	+	Nicotiana glutinosa
TATA-box	CCAAT	2747	5	-	Arabidopsis thaliana	common cis-acting element in promoter and enhancer regions
TATA-box	CAAT	2825	4	+	Nicotiana glutinosa
TATA-box	CAAAT	2845	5	+	Pisum sativum	common cis-acting element in promoter and enhancer regions
TATA-box	CCAAT	2858	5	-	Arabidopsis thaliana	common cis-acting element in promoter and enhancer regions
TATA-box	CAAT	2902	4	+	Nicotiana glutinosa
TATA-box	CAAAT	2904	5	-	Pisum sativum	common cis-acting element in promoter and enhancer regions
TATA-box	TAAAATACT	1569	9	+	Pisum sativum	element for maximal elicitor-mediated activation (2copies)
TATA-box	AAACCA	141	6	+	Zea mays	cis-acting regulatory element essential for the anaerobic induction
TATA-box	GGTTAA	1857	6	+	Arabidopsis thaliana	light responsive element
TATA-box	TCATCTTCAT	2408	9	+	Pisum sativum
TATA-box	ATAGATAA	666	8	-	Arabidopsis thaliana	part of a light responsive element
TATA-box	TCTCTTA	472	7	+	Arabidopsis thaliana
TATA-box	TCTCTTA	679	7	+	Arabidopsis thaliana
TATA-box	TCTCTTA	1746	7	+	Arabidopsis thaliana
TATA-box	CTCC	15	4	-	Petroselinum hortense
TATA-box	CTCC	93	4	-	Petroselinum hortense
TATA-box	CTCC	362	4	-	Petroselinum hortense
TATA-box	CTCC	757	4	-	Petroselinum hortense
TATA-box	CTCC	919	4	+	Petroselinum hortense
TATA-box	CTCC	1424	4	-	Petroselinum hortense
TATA-box	CTCC	2310	4	-	Petroselinum hortense
TATA-box	CAATTG	1347	6	+	Arabidopsis thaliana
TATA-box	CAATTG	2263	6	-	Arabidopsis thaliana
TATA-box	CATGTG	2375	6	-	Arabidopsis thaliana
TATA-box	AAGATAAGATT	1400	10	-	Arabidopsis thaliana	part of a light responsive element
TATA-box	AAGATAAGATT	2677	10	+	Arabidopsis thaliana	part of a light responsive element
TATA-box	TGACG	300	5	+	Hordeum vulgare	cis-acting regulatory element involved in the MeJA-responsiveness
TATA-box	TGACG	1549	5	+	Hordeum vulgare	cis-acting regulatory element involved in the MeJA-responsiveness
TATA-box	AAATTTCCT	413	9	-	Brassica oleracea	wound-responsive element
TATA-box	AAATTTCTT	506	9	+	Nicotiana glutinosa
TATA-box	TGAGTCA	2988	7	+	Oryza sativa	cis-regulatory element involved in endosperm expression
TATA-box	TATAAAAT	831	8	+	Arabidopsis thaliana
TATA-box	TATAAAAT	930	8	-	Arabidopsis thaliana
TATA-box	GAAAGAA	404	7	+	Avena sativa
TATA-box	gGTAAAGAAA	1202	9	-	Avena sativa
TATA-box	GATGATGTGG	2424	9	-	Zea mays	cis-acting regulatory element involved in zein metabolism regulation
TATA-box	GTTGACGTGA	2474	9	-	Zea mays	cis-acting regulatory element involved in zein metabolism regulation
TATA-box	ATTTTAAA	1297	8	-	Nicotiana glutinos
TATA-box	ATTTCATA	1355	8	+	Nicotiana glutinos
TATA-box	ATTTTAAA	1932	8	+	Nicotiana glutinos
TATA-box	ATTTCATA	2348	8	+	Nicotiana glutinos
TATA-box	TAACCA	1279	6	-	Arabidopsis thaliana
TATA-box	TAACCA	2239	6	+	Arabidopsis thaliana
TATA-box	CAACAG	386	6	+	Arabidopsis thaliana
TATA-box	CAACCA	991	6	+	Arabidopsis thaliana
TATA-box	TAACCA	1279	6	-	Arabidopsis thaliana
TATA-box	TAACCA	2239	6	+	Arabidopsis thaliana
TATA-box	CAACCA	2421	6	+	Arabidopsis thaliana
TATA-box	TCTTAC	126	6	+	Arabidopsis thaliana	part of a light responsive element
TATA-box	TCTTAC	1774	6	-	Arabidopsis thaliana	part of a light responsive element
TATA-box	CGTGG	965	5	+	Zea mays
TATA-box	GAATTTAATTAA	1487	11	+	Glycine max	60K protein binding site
TATA-box	GAATTTAATTAA	1491	11	-	Glycine max	60K protein binding site
TATA-box	TTACTTAA	1459	8	-	Daucus carota	part of a light responsive element
TATA-box	TAAGAGAGGAA	468	10	-	Solanum tuberosum	light responsive element
TATA-box	CAACAG	386	6	+	Nicotiana tabacum
TATA-box	TATCCCA	1870	7	-	Oryza sativa	cis-acting element involved in gibberellin-responsiveness
TATC-box	TATCCCA	2624	7	+	Oryza sativa	cis-acting element involved in gibberellin-responsiveness
TATC-box	ATTAAT	1048	6	+	Petroselinum crispum	part of a conserved DNA module involved in light responsiveness
TCA	ATTAAT	1178	6	+	Petroselinum crispum	part of a conserved DNA module involved in light responsiveness
TCT-motif	ATTAAT	1432	6	+	Petroselinum crispum	part of a conserved DNA module involved in light responsiveness
TCT-motif	ATTAAT	1510	6	-	Petroselinum crispum	part of a conserved DNA module involved in light responsiveness
TGACG-motif	ATTAAT	1703	6	-	Petroselinum crispum	part of a conserved DNA module involved in light responsiveness
TGACG-motif	ATTAAT	2812	6	-	Petroselinum crispum	part of a conserved DNA module involved in light responsiveness
Unnamed__1	ATTAAT	2911	6	-	Petroselinum crispum	part of a conserved DNA module involved in light responsiveness
Unnamed__1	CGTCA	300	5	-	Hordeum vulgare	cis-acting regulatory element involved in the MeJA-responsiveness
Unnamed__1	CGTCA	1549	5	-	Hordeum vulgare	cis-acting regulatory element involved in the MeJA-responsiveness
Unnamed__2	TACGTG	963	6	+	Zea mays
Unnamed__4	TACGTG	1020	6	-	Zea mays
Unnamed__4	TACGTG	2475	6	-	Zea mays
Unnamed__4	CCGAAA	873	6	+	Hordeum vulgare	cis-acting element involved in low-temperature responsiveness
Unnamed__4	CCGAAA	1110	6	-	Hordeum vulgare	cis-acting element involved in low-temperature responsiveness
Unnamed__4	CAAAGATATC	2645	9	-	Lycopersicon esculentum	cis-acting regulatory element involved in circadian control
Unnamed__4	CACGTA	963	6	-	Zea mays
Unnamed__4	CACGTA	1020	6	+	Zea mays
WUN-motif	CACGTA	2475	6	+	Zea mays
WUN-motif	motif_sequence	15	4	-	organism	short_function
	motif_sequence	618	4	+	organism	short_function
	motif_sequence	655	4	+	organism	short_function
	motif_sequence	814	4	-	organism	short_function
	motif_sequence	1255	4	+	organism	short_function
	motif_sequence	1532	4	+	organism	short_function
	motif_sequence	2270	4	+	organism	short_function
	motif_sequence	2434	4	+	organism	short_function
	motif_sequence	2470	4	+	organism	short_function
	TAACTG	524	6	+	Arabidopsis thaliana

## Sheet: Table S2
Table S2 A list of candidate motifs of SlbHLH70 identified by MEME-ChIP.
NO.	Motif	Logo	E-value
1	RSCACGTGCAM		3.2E-942
2	GGTGGTGGWGGTGGTGGTGG		3.0E-326
3	GAAGAAATGCATC		5.1e-274
4	TGATGCATTTCTTCGGGCACATGMM		7.2e-212
5	TGCATGTGCCC		2.2e-182
6	TCGRGCACAATGCAA		2.1e-136
7	GGTGGWGGTGG		8.9E-080
8	YRCATRTGCYCGATA		7.2e-86
9	TGATGCATTTCTTCG		4.5e-50
10	TGCACATGTGTTGSTTSYMMTTTCY		1.1e-43

## Sheet: Table S3
Table S3 Differentially expressed genes of WT and SlbHLH70 knockout plants before and after drought stress.
gene	sampleA	sampleB	baseMeanA	baseMeanB	baseMean	log2FoldChange	lfcSE	stat	pvalue	padj	desc
Solyc02g070940.1	A1_drought	A1_ck	702.54	9176.58	4939.56	-3.70791	0.0839731	-44.156	0	0	Chlorophyll a-b binding protein, chloroplastic (AHRD V3.3 *** A0A2G3A7J8_CAPAN)
Solyc02g084850.3	A1_drought	A1_ck	12784.3	70.5559	6427.42	7.50026	0.145471	51.5583	0	0	Abscisic acid and environmental stress-inducible protein TAS14 (AHRD V3.3 --* TAS14_SOLLC)
Solyc06g063370.3	A1_drought	A1_ck	618.781	5228.23	2923.51	-3.07893	0.0777319	-39.6096	0	0	Chlorophyll a-b binding protein, chloroplastic (AHRD V3.3 *** A0A2G2V937_CAPBA)
Solyc10g086580.2	A1_drought	A1_ck	1662.66	20679.3	11171	-3.63692	0.0775071	-46.9237	0	0	Ribulose bisphosphate carboxylase/oxygenase activase, chloroplastic (AHRD V3.3 *** RCA_SOLPN)
Solyc07g063600.3	A1_drought	A1_ck	76.4545	1877.79	977.123	-4.61649	0.126692	-36.4387	1.04047e-290	3.6843e-287	Chlorophyll a-b binding protein, chloroplastic (AHRD V3.3 *** A0A2G3C388_CAPCH)
Solyc01g105050.3	A1_drought	A1_ck	168.377	2424.25	1296.31	-3.84843	0.10771	-35.7295	1.37548e-279	4.05882e-276	Chlorophyll a-b binding protein, chloroplastic (AHRD V3.3 *** A0A2G3AWK5_CAPCH)
Solyc02g085933.1	A1_drought	A1_ck	625.324	7966.7	4296.01	-3.67177	0.104106	-35.2697	1.71324e-272	4.33327e-269	Unknown protein
Solyc12g011450.2	A1_drought	A1_ck	716.802	4863.91	2790.35	-2.76278	0.0813552	-33.9594	8.85316e-253	1.95931e-249	Chlorophyll a-b binding protein, chloroplastic (AHRD V3.3 *** A0A1U8G201_CAPAN)
Solyc02g071010.1	A1_drought	A1_ck	676.836	4948.39	2812.61	-2.87014	0.0864941	-33.1831	1.88553e-241	3.70926e-238	Chlorophyll a-b binding protein, chloroplastic (AHRD V3.3 *** A0A2G3A7J8_CAPAN)
Solyc02g063150.3	A1_drought	A1_ck	763.476	13782.4	7272.92	-4.17462	0.126363	-33.0367	2.41111e-239	4.26887e-236	RuBP carboxylase small subunit
Solyc06g076790.1	A1_drought	A1_ck	231.443	2290.29	1260.87	-3.30806	0.100316	-32.9764	1.77058e-238	2.84983e-235	Thylakoid soluble phosphoprotein TSP9 (AHRD V3.3 *-* A0A200Q7Q2_9MAGN)
Solyc02g085950.4	A1_drought	A1_ck	1204.15	9670.85	5437.5	-3.00594	0.0912698	-32.9347	7.01252e-238	1.03464e-234	cell wall protein X77373
Solyc10g044520.3	A1_drought	A1_ck	1454.4	13300.3	7377.33	-3.19333	0.0981996	-32.5188	5.78247e-232	7.87528e-229	Ferredoxin (AHRD V3.3 *** A0A0K0PWX6_SOLLC)
Solyc08g013670.3	A1_drought	A1_ck	391.26	3854	2122.63	-3.301	0.104277	-31.6562	6.22541e-220	7.87292e-217	Photosystem I reaction center subunit N, chloroplastic (AHRD V3.3 *** A0A1U8EZE3_CAPAN)
Solyc04g054740.3	A1_drought	A1_ck	575.105	4600.41	2587.76	-3.00002	0.0953495	-31.4634	2.74936e-217	3.24516e-214	myo-inositol-1-phosphate synthase
Solyc06g073320.3	A1_drought	A1_ck	575.493	3390.58	1983.04	-2.55861	0.0820984	-31.1652	3.16203e-213	3.49899e-210	GDP-L-galactose phosphorylase 1 (AHRD V3.3 *** A0A1U8HAC0_CAPAN)
Solyc09g007760.4	A1_drought	A1_ck	256.2	2341.28	1298.74	-3.19256	0.102658	-31.0991	2.47372e-212	2.5763e-209	plasma membrane intrinsic protein 2.10
Solyc02g086820.3	A1_drought	A1_ck	288.825	2166.44	1227.63	-2.90693	0.0937573	-31.0049	4.6328e-211	4.55687e-208	chloroplast carbonic anhydrase
Solyc02g085940.4	A1_drought	A1_ck	218.672	1978.66	1098.67	-3.17829	0.103409	-30.7352	1.93097e-207	1.79936e-204	Ribulose bisphosphate carboxylase small chain (AHRD V3.3 *** A0A2G2XBI7_CAPBA)
Solyc04g082010.1	A1_drought	A1_ck	750.503	5086.88	2918.69	-2.76106	0.0913802	-30.2151	1.4999e-200	1.32779e-197	pre-plastocyanin
Solyc08g080650.3	A1_drought	A1_ck	40.019	1064.27	552.144	-4.73441	0.157835	-29.9959	1.10844e-197	9.34524e-195	PATHOGENESIS RELATED PROTEIN P23
Solyc03g115900.4	A1_drought	A1_ck	869.869	4809.41	2839.64	-2.46707	0.0835037	-29.5444	7.74002e-192	6.22896e-189	Chlorophyll a-b binding protein, chloroplastic (AHRD V3.3 *** A0A1U8G3I4_CAPAN)
Solyc02g062340.3	A1_drought	A1_ck	715.818	3572.05	2143.94	-2.31942	0.0786112	-29.5049	2.49035e-191	1.91703e-188	Fructose-bisphosphate aldolase (AHRD V3.3 *** Q9SXX4_NICPA)
Solyc02g070970.1	A1_drought	A1_ck	14.2149	1418.95	716.58	-6.64667	0.226756	-29.312	7.29367e-189	5.3806e-186	Chlorophyll a-b binding protein, chloroplastic (AHRD V3.3 *** A0A2G3A7J8_CAPAN)
Solyc03g005770.3	A1_drought	A1_ck	610.024	3919.21	2264.62	-2.6843	0.0915908	-29.3075	8.3107e-189	5.88564e-186	Chlorophyll a-b binding protein, chloroplastic (AHRD V3.3 *** A0A2G2W7Q4_CAPBA)
Solyc09g007770.3	A1_drought	A1_ck	260.86	2041.28	1151.07	-2.96915	0.10211	-29.078	6.80512e-186	4.63402e-183	plasma membrane intrinsic protein 2.1
Solyc02g080640.4	A1_drought	A1_ck	70.074	1099.84	584.955	-3.97386	0.13873	-28.6445	1.8753e-180	1.22971e-177	adenylyl-sulfate reductase
Solyc08g079870.3	A1_drought	A1_ck	58.8917	1182.42	620.653	-4.3283	0.151197	-28.6269	3.10724e-180	1.96478e-177	subtilisin
Solyc03g096290.3	A1_drought	A1_ck	60.7921	992.124	526.458	-4.02865	0.143322	-28.1091	7.58993e-174	4.47932e-171	plasma membrane intrinsic protein 1.7
Solyc12g099650.2	A1_drought	A1_ck	334.748	4923.99	2629.37	-3.87942	0.13818	-28.075	1.97683e-173	1.12903e-170	Photosystem II 5 kDa protein, chloroplastic (AHRD V3.3 *** A0A2G3B5K3_CAPCH)
Solyc04g082200.2	A1_drought	A1_ck	4798.98	564.918	2681.95	3.08664	0.110447	27.9468	7.21125e-172	3.98985e-169	dehydrin
Solyc12g094640.3	A1_drought	A1_ck	247.247	1663.81	955.528	-2.74978	0.0984105	-27.9419	8.26423e-172	4.43388e-169	Glyceraldehyde-3-phosphate dehydrogenase (AHRD V3.3 *** A0A2G2YA75_CAPAN)
Solyc10g075090.3	A1_drought	A1_ck	1412.8	131.065	771.935	3.43108	0.123218	27.8456	1.21655e-170	6.33502e-168	Non-specific lipid-transfer protein (AHRD V3.3 *** K4D1V1_SOLLC)
Solyc07g047850.3	A1_drought	A1_ck	1843.59	17275.2	9559.38	-3.22841	0.11751	-27.4735	3.64123e-166	1.79078e-163	Chlorophyll a-b binding protein, chloroplastic (AHRD V3.3 *** A0A1U8HAX7_CAPAN)
Solyc02g070980.1	A1_drought	A1_ck	41.468	857.334	449.401	-4.37271	0.16034	-27.2715	9.23989e-164	4.42141e-161	Chlorophyll a-b binding protein, chloroplastic (AHRD V3.3 *-* A0A2G3A7J8_CAPAN)
Solyc06g067980.3	A1_drought	A1_ck	1654.95	106.496	880.723	3.95889	0.145318	27.2429	2.01762e-163	9.40053e-161	repressed By RIM101 protein 1 (AHRD V3.3 --* XP_011091441.1)
Solyc12g006140.2	A1_drought	A1_ck	476.427	3115.78	1796.11	-2.71007	0.0996104	-27.2067	5.41837e-163	2.4598e-160	Cab-5 gene encoding chlorophyll a/b-binding protein
Solyc06g076520.1	A1_drought	A1_ck	2067.62	141.872	1104.75	3.86423	0.142848	27.0513	3.68243e-161	1.62993e-158	Class I heat shock protein (AHRD V3.3 *** A0A2K3M3P7_TRIPR)
Solyc09g097770.3	A1_drought	A1_ck	2051.92	15200	8625.97	-2.88928	0.107688	-26.8301	1.44042e-158	6.22016e-156	Cell wall protein (AHRD V3.3 *** Q40142_SOLLC)
Solyc12g011280.2	A1_drought	A1_ck	53.1251	880.5	466.812	-4.05294	0.15125	-26.7963	3.56602e-158	1.50325e-155	Chlorophyll a-b binding protein, chloroplastic (AHRD V3.3 *** A0A0F7H004_9ROSI)
Solyc07g041900.3	A1_drought	A1_ck	1086.32	71.8352	579.077	3.91874	0.147066	26.6462	1.98032e-156	8.15386e-154	cysteine proteinase
Solyc04g011440.4	A1_drought	A1_ck	1108.02	26.9277	567.472	5.36018	0.2026	26.4569	3.03535e-154	1.22138e-151	ethylene-responsive heat shock protein cognate 70
Solyc12g150101.1	A1_drought	A1_ck	85.2538	1073.66	579.458	-3.65734	0.139502	-26.217	1.69944e-151	6.68635e-149	Photosystem II reaction center X protein (AHRD V3.3 *** A0A2G2X3Z0_CAPBA)
Solyc12g044280.2	A1_drought	A1_ck	208.562	1383.82	796.19	-2.73131	0.1058	-25.8157	5.91186e-147	2.27542e-144	Photosystem I reaction center subunit VI, chloroplastic (AHRD V3.3 *** A0A2G3D0C1_CAPCH)
Solyc02g070990.1	A1_drought	A1_ck	23.6711	779.593	401.632	-5.04534	0.195642	-25.7887	1.18877e-146	4.47812e-144	Chlorophyll a-b binding protein, chloroplastic (AHRD V3.3 *** A0A2G3A7J8_CAPAN)
Solyc06g074200.4	A1_drought	A1_ck	999.815	5477.68	3238.75	-2.45442	0.0953831	-25.7322	5.09936e-146	1.88092e-143	Photosystem I subunit O (AHRD V3.3 *** A0A1U8H3A3_CAPAN)
Solyc10g075103.1	A1_drought	A1_ck	1128.34	101.719	615.029	3.47268	0.13547	25.6344	6.31865e-145	2.2831e-142	Non-specific lipid-transfer protein (AHRD V3.3 *** K4D1V1_SOLLC)
Solyc12g009070.1	A1_drought	A1_ck	87.1683	1181.47	634.32	-3.76276	0.147169	-25.5677	3.49183e-144	1.23646e-141	Unknown protein
Solyc06g066700.1	A1_drought	A1_ck	60.1501	896.962	478.556	-3.90101	0.153582	-25.4002	2.50632e-142	8.70087e-140	serine-rich protein-like protein (AHRD V3.3 --* AT3G13227.1)
Solyc10g077040.2	A1_drought	A1_ck	359.637	1798.69	1079.16	-2.32304	0.0925567	-25.0985	5.15844e-139	1.75635e-136	Magnesium-protoporphyrin IX monomethyl ester [oxidative] cyclase, chloroplastic (AHRD V3.3 *** A0A1U8EC90_CAPAN)
Solyc08g081190.3	A1_drought	A1_ck	602.479	4184.85	2393.67	-2.79696	0.111875	-25.0008	5.98918e-138	2.00073e-135	plasma membrane intrinsic protein 1.5
Solyc02g079950.3	A1_drought	A1_ck	516.853	2943.67	1730.26	-2.50932	0.10067	-24.9261	3.88221e-137	1.27286e-134	photosystem II oxygen-evolving complex protein 3
Solyc08g077900.3	A1_drought	A1_ck	1879.47	10.3222	944.895	7.50892	0.303797	24.7169	7.04133e-135	2.26667e-132	Expansin-like B1 (AHRD V3.3 *** A0A1U8GH71_CAPAN)
Solyc04g080960.4	A1_drought	A1_ck	3473.29	852.55	2162.92	2.02611	0.0822119	24.645	4.1629e-134	1.31615e-131	pre-pro-cysteine proteinase
Solyc02g071000.1	A1_drought	A1_ck	7.83543	1079.46	543.65	-7.11712	0.293948	-24.2122	1.65539e-129	5.14187e-127	Chlorophyll a-b binding protein, chloroplastic (AHRD V3.3 *** A0A2G3A7J8_CAPAN)
Solyc08g065610.3	A1_drought	A1_ck	995.506	92.7669	544.136	3.42312	0.141507	24.1905	2.803e-129	8.55641e-127	Vacuolar-processing enzyme (AHRD V3.3 *** A0A2G2VI36_CAPBA)
Solyc02g087890.4	A1_drought	A1_ck	949.015	27.4062	488.211	5.11466	0.211832	24.1449	8.45663e-129	2.53771e-126	Unknown protein
Solyc12g056830.1	A1_drought	A1_ck	338.507	1838.4	1088.45	-2.44201	0.102334	-23.8631	7.40938e-126	2.18638e-123	ATP synthase subunit delta, chloroplastic-like (AHRD V3.3 *** A0A2I4F0A5_9ROSI)
Solyc10g006230.3	A1_drought	A1_ck	1324.02	5433.39	3378.71	-2.03696	0.0854703	-23.8324	1.54282e-125	4.47797e-123	Chlorophyll a-b binding protein, chloroplastic (AHRD V3.3 *** A0A2G3BCB0_CAPCH)
Solyc01g095530.2	A1_drought	A1_ck	349.014	3367.98	1858.49	-3.27204	0.13799	-23.7122	2.69652e-124	7.70031e-122	hypothetical protein (AHRD V3.3 *-* AT5G41761.1)
Solyc07g043420.3	A1_drought	A1_ck	181.208	1115.06	648.132	-2.62226	0.11078	-23.6708	7.20372e-124	2.02447e-121	2-oxoglutarate-dependent dioxygenase 2
Solyc03g116390.4	A1_drought	A1_ck	2057.19	7.96382	1032.58	8.0176	0.339488	23.6167	2.59355e-123	7.1748e-121	Late embryogenesis abundant protein Dc3 (AHRD V3.3 *** A0A1U8FUJ0_CAPAN)
Solyc12g098900.2	A1_drought	A1_ck	1785.51	240.645	1013.08	2.89153	0.122774	23.5516	1.20784e-122	3.28996e-120	Late embryogenesis abundant protein D-29 (AHRD V3.3 *-* A0A2G3B563_CAPCH)
Solyc02g070950.1	A1_drought	A1_ck	12.27	691.719	351.995	-5.82298	0.248722	-23.4116	3.25235e-121	8.72467e-119	Chlorophyll a-b binding protein, chloroplastic (AHRD V3.3 *** A0A2G3A7J8_CAPAN)
Solyc03g034220.3	A1_drought	A1_ck	3972.43	17072.4	10522.4	-2.10364	0.0904468	-23.2583	1.1725e-119	3.09837e-117	Tomato RuBP carboxylase small subunit
Solyc02g077710.1	A1_drought	A1_ck	44.5073	758.705	401.606	-4.0933	0.17717	-23.1038	4.23643e-118	1.08704e-115	protein E6-like (AHRD V3.3 *-* A0A2I4DTB4_9ROSI)
Solyc06g036290.3	A1_drought	A1_ck	1181.53	11.0238	596.275	6.73325	0.291604	23.0904	5.78438e-118	1.46303e-115	heat shock protein 90
Solyc10g077120.3	A1_drought	A1_ck	967.409	4766.04	2866.72	-2.30104	0.0997892	-23.059	1.19565e-117	2.98154e-115	Photosystem II core complex proteins psbY, chloroplastic (AHRD V3.3 *-* A0A1U8E9S9_CAPAN)
Solyc03g093800.1	A1_drought	A1_ck	1091.25	113.149	602.198	3.26974	0.142881	22.8843	6.65607e-116	1.63675e-113	glycine-rich cell wall structural protein 2 (AHRD V3.3 *-* XP_004235193.1)
Solyc01g080280.3	A1_drought	A1_ck	420.84	1764.93	1092.88	-2.06818	0.091312	-22.6496	1.40812e-113	3.36902e-111	chloroplast glutamine synthetase
Solyc06g082950.4	A1_drought	A1_ck	385.017	1727.14	1056.08	-2.16571	0.0956462	-22.643	1.63711e-113	3.86467e-111	Photosystem I reaction center subunit XI protein (AHRD V3.3 *** A0A2U1MVK5_ARTAN)
Solyc01g105030.3	A1_drought	A1_ck	311.485	1624.76	968.122	-2.3834	0.105926	-22.5005	4.10155e-112	9.555e-110	Chlorophyll a-b binding protein, chloroplastic (AHRD V3.3 *** A0A2G3AWK5_CAPCH)
Solyc04g081970.3	A1_drought	A1_ck	1594.06	306.395	950.227	2.37916	0.107948	22.04	1.19165e-107	2.71686e-105	Thioredoxin (AHRD V3.3 *** A0A200QEF8_9MAGN)
Solyc02g089080.2	A1_drought	A1_ck	51.8376	655.324	353.581	-3.66339	0.166217	-22.0398	1.19692e-107	2.71686e-105	Protein RALF-like 27 (AHRD V3.3 --* A0A2G3D352_CAPCH)
Solyc09g009420.1	A1_drought	A1_ck	17.597	552.133	284.865	-4.97872	0.226384	-21.9924	3.40821e-107	7.63827e-105	hypothetical protein (AHRD V3.3 *-* AT3G52740.1)
Solyc12g010550.1	A1_drought	A1_ck	4774.65	858.49	2816.57	2.47545	0.112801	21.9452	9.6178e-107	2.12854e-104	counting factor 45-1-like (AHRD V3.3 --* XP_013669773.1)
Solyc07g044910.1	A1_drought	A1_ck	14.4896	624.554	319.522	-5.43391	0.248032	-21.9081	2.17313e-106	4.75003e-104	Unknown protein
Solyc02g064940.1	A1_drought	A1_ck	22.8209	530.076	276.449	-4.54064	0.207392	-21.894	2.96309e-106	6.39774e-104	Leucine-rich repeat family protein (AHRD V3.3 *** G3CHK6_PONTR)
Solyc04g007980.3	A1_drought	A1_ck	652.793	28.9719	340.882	4.49403	0.205414	21.8779	4.21486e-106	8.99086e-104	2-oxoglutarate (2OG) and Fe(II)-dependent oxygenase superfamily protein (AHRD V3.3 *** O80850_ARATH)
Solyc08g083360.3	A1_drought	A1_ck	43.0608	581.804	312.433	-3.75682	0.171758	-21.8727	4.72745e-106	9.96423e-104	Photosynthetic NDH subcomplex B 3 (AHRD V3.3 *** A0A0F7GXX2_9ROSI)
Solyc03g115980.1	A1_drought	A1_ck	206.373	1056.64	631.506	-2.35655	0.107828	-21.8547	7.0072e-106	1.45956e-103	Geranylgeranyl diphosphate reductase, chloroplastic (AHRD V3.3 *** A0A2G2WR46_CAPBA)
Solyc10g079620.2	A1_drought	A1_ck	121.762	812.651	467.206	-2.73973	0.125672	-21.8006	2.29023e-105	4.71494e-103	haloacid dehalogenase-like hydrolase domain-containing protein 3 (AHRD V3.3 *** A0A2I4DP12_9ROSI),Pfam:PF13419
Solyc04g058150.3	A1_drought	A1_ck	220.109	2145.78	1182.94	-3.28744	0.151043	-21.7649	4.99309e-105	1.01612e-102	Metallothionein-like protein (AHRD V3.3 *** A8DUB1_SOLLC)
Solyc05g053210.4	A1_drought	A1_ck	331.396	2162.2	1246.8	-2.70694	0.125921	-21.4971	1.65797e-102	3.29825e-100	Non-specific serine/threonine protein kinase (AHRD V3.3 *** A0A2G2WU69_CAPBA)
Solyc03g019820.3	A1_drought	A1_ck	739.56	15.4956	377.528	5.57815	0.260096	21.4465	4.92113e-102	9.57457e-100	tonoplast intrinsic protein 3.2
Solyc01g100770.2	A1_drought	A1_ck	95.985	931.913	513.949	-3.28231	0.153258	-21.4169	9.29862e-102	1.78948e-99	DUF538 domain-containing protein (AHRD V3.3 *** A0A1Q3CLQ5_CEPFO)
Solyc05g056050.3	A1_drought	A1_ck	168.889	1045.71	607.3	-2.63059	0.122983	-21.3899	1.65844e-101	3.15728e-99	Chlorophyll a-b binding protein, chloroplastic (AHRD V3.3 *** A0A2G3CJ50_CAPCH)
Solyc06g076140.4	A1_drought	A1_ck	580.763	3825.63	2203.2	-2.72062	0.127666	-21.3105	9.07646e-101	1.70956e-98	Metallothionein-like protein (AHRD V3.3 *-* A8DUB1_SOLLC)
Solyc12g019550.2	A1_drought	A1_ck	10.3158	560.232	285.274	-5.76871	0.271987	-21.2095	7.79639e-100	1.453e-97	hypothetical protein (AHRD V3.3 *-* AT1G21500.1)
Solyc06g073290.1	A1_drought	A1_ck	15.603	503.804	259.703	-5.01723	0.237387	-21.1353	3.76988e-99	6.81078e-97	Tetrapyrrole-binding protein, chloroplastic (AHRD V3.3 *** A0A2G2ZDA2_CAPAN)
Solyc06g084050.4	A1_drought	A1_ck	77.9937	674.385	376.189	-3.11462	0.150825	-20.6505	9.65467e-95	1.70936e-92	Photosystem II reaction center W protein, chloroplastic (AHRD V3.3 *** A0A2G2WN23_CAPBA)
Solyc11g013810.3	A1_drought	A1_ck	6.363	660.92	333.641	-6.69443	0.325685	-20.5549	6.95098e-94	1.21849e-91	Nitrate reductase (AHRD V3.3 *** Q8LT13_SOLTU)
Solyc07g044900.1	A1_drought	A1_ck	5.59475	775.904	390.749	-7.1258	0.350852	-20.31	1.04926e-91	1.82129e-89	Unknown protein
Solyc07g005510.3	A1_drought	A1_ck	59.1617	531.236	295.199	-3.16733	0.157492	-20.1111	5.89784e-90	1.0138e-87	Omega-6 fatty acid desaturase, chloroplastic (AHRD V3.3 *** A0A2G3BXG4_CAPCH)
Solyc10g055800.2	A1_drought	A1_ck	22.532	429.688	226.11	-4.25549	0.212202	-20.054	1.86281e-89	3.17125e-87	Chitinase (AHRD V3.3 *** B9VRK7_CAPAN)
Solyc09g018010.3	A1_drought	A1_ck	10.6211	482.872	246.747	-5.51494	0.275015	-20.0532	1.89208e-89	3.1904e-87	Non-specific lipid-transfer protein (AHRD V3.3 *** M0ZNZ5_SOLTU)
Solyc03g007230.4	A1_drought	A1_ck	549.986	41.256	295.621	3.73664	0.187188	19.962	1.17947e-88	1.97004e-86	Protein phosphatase 2C (AHRD V3.3 *** A0A2U1KYU0_ARTAN)
Solyc01g106820.3	A1_drought	A1_ck	568.061	50.3763	309.219	3.49516	0.17669	19.7813	4.31742e-87	7.07777e-85	Ethylene-dependent gravitropism-deficient and yellow-green-like 3 (AHRD V3.3 *** A0A2U1KYW2_ARTAN)
Solyc12g013900.3	A1_drought	A1_ck	944.141	167.681	555.911	2.49274	0.126639	19.6837	2.9726e-86	4.78453e-84	Early nodulin-like protein 1 (AHRD V3.3 *-* A0A2G2X2X1_CAPBA)
Solyc07g062700.3	A1_drought	A1_ck	708.05	91.9584	400.004	2.94362	0.149863	19.642	6.76393e-86	1.07888e-83	Calcium-binding EF-hand family protein (AHRD V3.3 *** A0A2U1MZJ3_ARTAN)
Solyc06g073260.3	A1_drought	A1_ck	288.934	1232.03	760.483	-2.09154	0.106856	-19.5735	2.60239e-85	4.04169e-83	Chloroplast stem-loop binding protein of 41 kDa b, chloroplastic (AHRD V3.3 *** A0A2G3CAL3_CAPCH)
Solyc07g066150.1	A1_drought	A1_ck	1367.08	5986.23	3676.65	-2.13097	0.109084	-19.5352	5.51582e-85	8.41876e-83	Photosystem I reaction center subunit V, chloroplastic (AHRD V3.3 *** A0A1U8HDK9_CAPAN)
Solyc01g109040.4	A1_drought	A1_ck	182.614	972.24	577.427	-2.4138	0.124884	-19.3283	3.10228e-83	4.61561e-81	Cytochrome b6-f complex subunit 7 (AHRD V3.3 *** A0A1U8DXD4_CAPAN)
Solyc06g066640.3	A1_drought	A1_ck	78.5828	611.478	345.03	-2.95788	0.153217	-19.3052	4.85717e-83	7.16635e-81	Photosystem I reaction center subunit VI, chloroplastic (AHRD V3.3 *** A0A2G2WLH8_CAPBA)
Solyc07g005210.3	A1_drought	A1_ck	1338.61	224.119	781.365	2.57879	0.133989	19.2463	1.51706e-82	2.2198e-80	Outer membrane lipoprotein blc-like (AHRD V3.3 *** A0A2K3KEW8_TRIPR)
Solyc06g050980.3	A1_drought	A1_ck	1163.32	272.284	717.801	2.095	0.108948	19.2294	2.10205e-82	3.05055e-80	Ferritin (AHRD V3.3 *** A0A2G2WIC5_CAPBA)
Solyc08g082590.3	A1_drought	A1_ck	119.971	912.649	516.31	-2.92974	0.152667	-19.1903	4.45924e-82	6.41878e-80	Glutaredoxin (AHRD V3.3 *** A0A2U1KGP9_ARTAN)
Solyc12g040790.2	A1_drought	A1_ck	10.2667	409.167	209.717	-5.31661	0.277804	-19.138	1.21841e-81	1.73967e-79	Phosphoethanolamine N-methyltransferase (AHRD V3.3 *** A0A2G3A318_CAPAN)
Solyc07g065900.3	A1_drought	A1_ck	360.029	1759.65	1059.84	-2.29011	0.120473	-19.0093	1.42745e-80	2.02184e-78	Fructose-bisphosphate aldolase (AHRD V3.3 *** A0A200Q3T9_9MAGN)
Solyc02g065780.1	A1_drought	A1_ck	8.90896	419.903	214.406	-5.5623	0.293934	-18.9236	7.28381e-80	1.02349e-77	Protein RALF-like 27 (AHRD V3.3 *** A0A2G3D352_CAPCH)
Solyc06g076020.3	A1_drought	A1_ck	508.74	13.8379	261.289	5.19572	0.276622	18.7827	1.04578e-78	1.44653e-76	heat shock protein 70 kD
Solyc08g007040.3	A1_drought	A1_ck	167.192	846.694	506.943	-2.34132	0.126071	-18.5715	5.46447e-77	7.49987e-75	Glycine cleavage system H protein (AHRD V3.3 *** A0A2G2W3F1_CAPBA)
Solyc03g116730.4	A1_drought	A1_ck	14.3913	359.145	186.768	-4.63807	0.251145	-18.4677	3.75918e-76	5.11972e-74	Palmitoyl-monogalactosyldiacylglycerol delta-7 desaturase, chloroplastic (AHRD V3.3 *** A0A2G2WQQ5_CAPBA)
Solyc10g086570.3	A1_drought	A1_ck	381.537	1599.58	990.558	-2.06875	0.112226	-18.4338	7.03653e-76	9.51006e-74	transmembrane protein (AHRD V3.3 *** AT5G02160.1)
Solyc01g102610.3	A1_drought	A1_ck	129.948	684.362	407.155	-2.39732	0.130582	-18.3588	2.80945e-75	3.76828e-73	Ferric reduction oxidase 6 (AHRD V3.3 *** A0A2G3BUN6_CAPCH)
Solyc06g072350.3	A1_drought	A1_ck	18.8891	362.839	190.864	-4.26426	0.232858	-18.3127	6.55567e-75	8.72693e-73	CASP-like protein (AHRD V3.3 *** A0A2G3CXI9_CAPCH)
Solyc02g084990.3	A1_drought	A1_ck	111.491	712.848	412.169	-2.67734	0.146343	-18.295	9.07167e-75	1.19861e-72	Mannan endo-1,4-beta-mannosidase (AHRD V3.3 *** A0A2K3NB99_TRIPR)
Solyc09g018890.3	A1_drought	A1_ck	44.2092	414.64	229.425	-3.23108	0.176985	-18.2563	1.84531e-74	2.42009e-72	DUF2996 family protein (AHRD V3.3 *-* AT2G04039.1)
Solyc01g096320.3	A1_drought	A1_ck	1492.4	362.178	927.287	2.04294	0.112273	18.1961	5.53872e-74	7.15789e-72	Homeobox-leucine zipper protein HOX6 (AHRD V3.3 *** A0A1U8DTA9_CAPAN)
Solyc02g069450.3	A1_drought	A1_ck	118.057	696.567	407.312	-2.56252	0.141102	-18.1608	1.05416e-73	1.35245e-71	Photosystem I reaction center subunit III, chloroplastic (AHRD V3.3 *** A0A1U8FJA0_CAPAN)
Solyc03g098240.3	A1_drought	A1_ck	447.722	38.4538	243.088	3.54051	0.195485	18.1114	2.59038e-73	3.29947e-71	glutamate decarboxylase
Solyc08g083130.4	A1_drought	A1_ck	950.321	151.892	551.106	2.6462	0.146552	18.0564	7.0273e-73	8.88702e-71	Homeobox-leucine zipper protein HOX6 (AHRD V3.3 *** A0A2G3DAJ5_CAPCH)
Solyc09g092430.3	A1_drought	A1_ck	441.007	35.7546	238.381	3.62562	0.201837	17.9631	3.79353e-72	4.76343e-70	Selenium-binding protein (AHRD V3.3 *** A0A200Q5C9_9MAGN)
Solyc09g009830.3	A1_drought	A1_ck	85.0774	596.889	340.983	-2.81353	0.158284	-17.7752	1.10061e-70	1.37228e-68	Alpha carbonic anhydrase (AHRD V3.3 *** A0A200QHP1_9MAGN)
Solyc01g108630.3	A1_drought	A1_ck	44.6534	393.924	219.289	-3.14058	0.176745	-17.769	1.22851e-70	1.52103e-68	nii1 nitrite reductase
Solyc11g006020.2	A1_drought	A1_ck	189.307	1040.17	614.738	-2.45963	0.138501	-17.7589	1.4702e-70	1.80763e-68	NADH dehydrogenase-like complex O (AHRD V3.3 *-* A0A0F7GY98_9ASPA)
Solyc12g006470.2	A1_drought	A1_ck	50.4948	412.457	231.476	-3.02992	0.170864	-17.733	2.33422e-70	2.81139e-68	viroid RNA-binding protein
Solyc06g064550.3	A1_drought	A1_ck	11.9367	317.369	164.653	-4.73303	0.269906	-17.5358	7.63631e-69	9.07389e-67	Aspartokinase-homoserine dehydrogenase (AHRD V3.3 *** O63067_SOYBN)
Solyc06g076570.4	A1_drought	A1_ck	464.039	16.5609	240.3	4.80056	0.274734	17.4735	2.28189e-68	2.69339e-66	Class I heat shock protein (AHRD V3.3 *** A0A2K3M3P7_TRIPR)
Solyc04g071340.5	A1_drought	A1_ck	55.2534	415.966	235.61	-2.91261	0.167627	-17.3755	1.26436e-67	1.48249e-65	Fructose-1,6-bisphosphatase (AHRD V3.3 *** A6N9A0_FLALI)
Solyc08g078020.1	A1_drought	A1_ck	33.0734	367.216	200.145	-3.47462	0.200114	-17.3632	1.56682e-67	1.82503e-65	Methionine rich arabinogalactan (AHRD V3.3 *-* Q52QJ6_SOLLC)
Solyc01g150176.1	A1_drought	A1_ck	1174.28	215.907	695.093	2.44397	0.142552	17.1444	6.9153e-66	8.00231e-64	Gibberellin regulated protein (AHRD V3.3 *** A0A200Q364_9MAGN)
Solyc11g066100.2	A1_drought	A1_ck	420.936	38.009	229.473	3.46674	0.20247	17.1222	1.01391e-65	1.16567e-63	Heat shock protein 70 (AHRD V3.3 *** S8C6K2_9LAMI)
Solyc06g065990.1	A1_drought	A1_ck	203.062	953.498	578.28	-2.23287	0.130704	-17.0834	1.9735e-65	2.25424e-63	ATP synthase subunit b', chloroplastic (AHRD V3.3 *** A0A1U8GUM8_CAPAN)
Solyc10g078580.1	A1_drought	A1_ck	80.6542	649.853	365.254	-3.0132	0.176457	-17.0761	2.23589e-65	2.53759e-63	arabinogalactan protein 14 (AHRD V3.3 *** XP_004249150.1)
Solyc04g015750.3	A1_drought	A1_ck	57.7675	435.018	246.393	-2.90981	0.17166	-16.951	1.89288e-64	2.13462e-62	CobN/magnesium chelatase (AHRD V3.3 *** A0A200PZ28_9MAGN)
Solyc03g119540.3	A1_drought	A1_ck	60.6632	423.493	242.078	-2.8019	0.167087	-16.7691	4.10635e-63	4.54393e-61	Zinc finger protein (AHRD V3.3 *** A0A200Q3F7_9MAGN)
Solyc10g075160.1	A1_drought	A1_ck	846.684	3613.69	2230.19	-2.09425	0.125123	-16.7375	6.98549e-63	7.68187e-61	Ferredoxin (AHRD V3.3 *** K4D1V7_SOLLC)
Solyc01g100760.2	A1_drought	A1_ck	11.7157	315.091	163.404	-4.75431	0.284245	-16.7261	8.45505e-63	9.24053e-61	DUF538 domain-containing protein (AHRD V3.3 *** A0A1Q3CLQ5_CEPFO)
Solyc02g080600.1	A1_drought	A1_ck	54.9085	410.013	232.461	-2.89962	0.173774	-16.6862	1.65187e-62	1.78331e-60	Unknown protein
Solyc12g036170.2	A1_drought	A1_ck	106.112	529.111	317.611	-2.31848	0.139123	-16.665	2.35367e-62	2.52556e-60	Photosynthetic NDH subcomplex B 4 (AHRD V3.3 *** A0A0F7GXZ5_9ROSI)
Solyc09g092110.4	A1_drought	A1_ck	453.877	58.0111	255.944	2.96874	0.179127	16.5734	1.08571e-61	1.14419e-59	Light-regulated protein (AHRD V3.3 *** A0A2G3CRI7_CAPCH)
Solyc09g097800.2	A1_drought	A1_ck	50.494	425.387	237.941	-3.078	0.185872	-16.5598	1.36101e-61	1.42584e-59	Unknown protein
Solyc10g085140.2	A1_drought	A1_ck	727.127	161.078	444.103	2.17461	0.131657	16.5172	2.75882e-61	2.87323e-59	Alkyl transferase (AHRD V3.3 *** K7X479_SOLLC)
Solyc03g006360.3	A1_drought	A1_ck	389.029	32.2032	210.616	3.59613	0.218243	16.4776	5.31495e-61	5.471e-59	Auxin-repressed protein (AHRD V3.3 *** A9YSI8_TOBAC)
Solyc06g053260.1	A1_drought	A1_ck	316.789	1397.57	857.18	-2.14248	0.130749	-16.3862	2.39906e-60	2.45522e-58	Auxin-responsive protein SAUR32 (AHRD V3.3 *** A0A2G2Z9Q7_CAPAN)
Solyc06g076670.3	A1_drought	A1_ck	423.864	51.9438	237.904	3.02812	0.18517	16.3532	4.12699e-60	4.19934e-58	RNA-binding (RRM/RBD/RNP motifs) family protein (AHRD V3.3 *-* A0A1P8AVT0_ARATH)
Solyc07g005370.4	A1_drought	A1_ck	45.1552	379.927	212.541	-3.07606	0.188697	-16.3016	9.61424e-60	9.6716e-58	Bet v I domain (AHRD V3.3 *** A0A200PXK2_9MAGN)
Solyc09g015000.4	A1_drought	A1_ck	424.861	34.8579	229.859	3.60512	0.221342	16.2876	1.20901e-59	1.20935e-57	Class I heat shock protein (AHRD V3.3 *** A0A2K3KSJ8_TRIPR)
Solyc03g111100.1	A1_drought	A1_ck	330.957	22.1981	176.578	3.89689	0.243304	16.0166	9.79168e-58	9.68501e-56	At3g48510 (AHRD V3.3 *** Q9SMP6_ARATH)
Solyc10g055810.2	A1_drought	A1_ck	21.0573	270.958	146.008	-3.68406	0.23236	-15.855	1.29845e-56	1.27011e-54	chitinase Z15140
Solyc04g082000.4	A1_drought	A1_ck	59.9057	417.216	238.561	-2.80247	0.177641	-15.7761	4.54647e-56	4.42282e-54	Phospholipase D (AHRD V3.3 *** K4BVS9_SOLLC)
Solyc03g096670.3	A1_drought	A1_ck	326.095	26.5888	176.342	3.61653	0.229252	15.7754	4.59479e-56	4.4454e-54	Protein phosphatase 2C (AHRD V3.3 *** A0A2U1LBV4_ARTAN)
Solyc08g067100.2	A1_drought	A1_ck	15.0323	263.714	139.373	-4.1358	0.262486	-15.7563	6.21721e-56	5.95004e-54	Eukaryotic aspartyl protease family protein (AHRD V3.3 *** A0A2U1P524_ARTAN)
Solyc09g010940.4	A1_drought	A1_ck	65.2336	385.977	225.605	-2.56507	0.162837	-15.7524	6.60987e-56	6.29182e-54	Haloacid dehalogenase-like hydrolase (HAD) superfamily protein (AHRD V3.3 *** A0A1P8BF18_ARATH)
Solyc01g067295.1	A1_drought	A1_ck	49.9827	347.482	198.732	-2.79762	0.177729	-15.741	7.91843e-56	7.4971e-54	Fruit-specific protein (AHRD V3.3 *** A0A2G2VKF4_CAPBA)
Solyc11g012325.1	A1_drought	A1_ck	695.576	160.808	428.192	2.11301	0.136186	15.5156	2.71922e-54	2.53389e-52	Unknown protein
Solyc04g071610.4	A1_drought	A1_ck	1219.66	269.445	744.55	2.17869	0.140624	15.493	3.86567e-54	3.58334e-52	Abscicic acid stress ripening 1
Solyc08g067960.3	A1_drought	A1_ck	514.819	85.9961	300.407	2.58127	0.166878	15.468	5.7059e-54	5.26161e-52	CHY-type/CTCHY-type/RING-type Zinc finger protein (AHRD V3.3 *** A0A2U1Q2D4_ARTAN)
Solyc09g074570.1	A1_drought	A1_ck	15.6006	264.912	140.257	-4.08909	0.26483	-15.4404	8.75428e-54	8.0308e-52	Glutaredoxin (AHRD V3.3 *** B3F8F2_SOLTU)
Solyc06g083680.3	A1_drought	A1_ck	117.334	551.399	334.367	-2.23324	0.145227	-15.3776	2.3148e-53	2.11255e-51	Photosystem I reaction center subunit IV (AHRD V3.3 *-* A0A2P6U4S6_CHLSO)
Solyc08g078700.2	A1_drought	A1_ck	382.662	7.83708	195.25	5.59306	0.363849	15.3719	2.52605e-53	2.29353e-51	mitochondrial small heat shock protein
Solyc01g091320.3	A1_drought	A1_ck	5.85786	279.916	142.887	-5.58433	0.363299	-15.3711	2.55594e-53	2.30882e-51	Methylsterol monooxygenase 1-2 (AHRD V3.3 *** A0A1U8H2N7_CAPAN)
Solyc08g067030.3	A1_drought	A1_ck	3.6195	362.655	183.137	-6.6507	0.433714	-15.3343	4.51121e-53	4.05436e-51	DUF642 domain-containing protein (AHRD V3.3 *** A0A1Q3BRG3_CEPFO)
Solyc02g089065.1	A1_drought	A1_ck	142.193	615.579	378.886	-2.1132	0.138214	-15.2893	9.00628e-53	8.01288e-51	Protein SPIRAL1 (AHRD V3.3 *** A0A1U8FPZ4_CAPAN)
Solyc02g065000.1	A1_drought	A1_ck	57.8135	360.719	209.266	-2.64218	0.173671	-15.2137	2.87005e-52	2.54071e-50	Calcium-binding EF-hand (AHRD V3.3 *** A0A2U1N7Z6_ARTAN)
Solyc01g095320.4	A1_drought	A1_ck	336.111	15.7781	175.945	4.40701	0.290135	15.1895	4.15143e-52	3.65677e-50	Bag family molecular chaperone regulator 6-like protein (AHRD V3.3 *** A0A2K3PRI9_TRIPR)
Solyc04g080380.3	A1_drought	A1_ck	33.3085	288.038	160.673	-3.11205	0.206463	-15.0732	2.43213e-51	2.11083e-49	Leucine carboxyl methyltransferase (AHRD V3.3 *** A0A2U1QMA3_ARTAN)
Solyc06g005750.3	A1_drought	A1_ck	30.0879	274.606	152.347	-3.1935	0.212728	-15.0121	6.11897e-51	5.2847e-49	Methylsterol monooxygenase 2-1 (AHRD V3.3 *** A0A1U8H5Y5_CAPAN)
Solyc01g097460.3	A1_drought	A1_ck	126.965	518.298	322.632	-2.02884	0.135515	-14.9713	1.1306e-50	9.71709e-49	Ribose 5-phosphate isomerase A (AHRD V3.3 *** A0A1Y1IHK3_KLENI)
Solyc02g020940.3	A1_drought	A1_ck	60.6352	369.007	214.821	-2.60402	0.174571	-14.9167	2.56709e-50	2.19566e-48	Glyceraldehyde-3-phosphate dehydrogenase (AHRD V3.3 *** A0A2G3D2C2_CAPCH)
Solyc01g102290.3	A1_drought	A1_ck	830.962	160.475	495.718	2.37245	0.15953	14.8715	5.04477e-50	4.29412e-48	Low temperature and salt responsive protein (AHRD V3.3 *** Q8H9B8_SOLTU)
Solyc03g121180.4	A1_drought	A1_ck	4.45332	269.266	136.86	-5.92152	0.400459	-14.7868	1.78106e-49	1.48743e-47	GDSL esterase/lipase (AHRD V3.3 *** A0A2G3D0P9_CAPCH)
Solyc01g094700.4	A1_drought	A1_ck	27.4975	256.96	142.229	-3.22462	0.219292	-14.7047	6.01574e-49	4.97704e-47	Glycerol-3-phosphate acyltransferase, expressed (AHRD V3.3 *** D8L9N9_WHEAT)
Solyc04g007630.2	A1_drought	A1_ck	373.556	5.94342	189.75	5.97141	0.40718	14.6653	1.07528e-48	8.81383e-47	Heavy metal-associated isoprenylated plant protein (AHRD V3.3 *** A0A2R6PB10_ACTCH)
Solyc03g114450.3	A1_drought	A1_ck	92.3743	441.376	266.875	-2.25631	0.154105	-14.6414	1.52779e-48	1.24652e-46	Calcium sensing receptor, chloroplastic (AHRD V3.3 *** A0A2G2WRE3_CAPBA)
Solyc03g097580.4	A1_drought	A1_ck	17.5618	233.581	125.572	-3.73749	0.255738	-14.6145	2.26996e-48	1.84356e-46	Bidirectional sugar transporter SWEET (AHRD V3.3 *** A0A142DVH1_SOLTU)
Solyc10g080670.2	A1_drought	A1_ck	457.823	89.3997	273.611	2.35705	0.161732	14.5738	4.12351e-48	3.33364e-46	Transmembrane protein, putative (AHRD V3.3 *** A2Q5V9_MEDTR)
Solyc05g025590.4	A1_drought	A1_ck	66.3868	361.841	214.114	-2.44703	0.168402	-14.5309	7.72179e-48	6.21429e-46	Replication protein A subunit (AHRD V3.3 *** A0A1U8GNS1_CAPAN)
Solyc02g065220.4	A1_drought	A1_ck	89.8229	452.764	271.294	-2.33458	0.160794	-14.519	9.17975e-48	7.35418e-46	Cytochrome P450 (AHRD V3.3 *** A0A1U9X5Y9_THAGA)
Solyc08g076290.3	A1_drought	A1_ck	132.441	536.292	334.366	-2.01704	0.139528	-14.4561	2.2928e-47	1.82036e-45	Plastidal glycolate/glycerate translocator 1, chloroplastic (AHRD V3.3 *** A0A2G2XLX5_CAPBA)
Solyc09g082810.3	A1_drought	A1_ck	701.848	148.952	425.4	2.2371	0.155072	14.4262	3.54049e-47	2.79841e-45	Unknown protein
Solyc12g098850.2	A1_drought	A1_ck	87.8881	434.783	261.335	-2.30599	0.159857	-14.4253	3.58489e-47	2.82091e-45	ethylene-forming enzyme
Solyc05g006740.4	A1_drought	A1_ck	124.315	505.208	314.762	-2.02381	0.140946	-14.3587	9.39136e-47	7.32485e-45	Glutathione S-transferase (AHRD V3.3 *** A0A200QY01_9MAGN)
Solyc03g123540.3	A1_drought	A1_ck	326.154	7.46252	166.808	5.43629	0.379368	14.3298	1.42451e-46	1.10618e-44	17.4 kDa class III heat shock protein (AHRD V3.3 *** A0A2G3D1F4_CAPCH)
Solyc11g012320.3	A1_drought	A1_ck	550.169	130.077	340.123	2.0801	0.145212	14.3245	1.53803e-46	1.18912e-44	induced stolen tip protein TUB8-like isoform 1 (AHRD V3.3 *-* NP_001332794.1)
Solyc08g074480.1	A1_drought	A1_ck	96.4703	573.001	334.736	-2.57363	0.180105	-14.2896	2.5413e-46	1.95625e-44	Bifunctional inhibitor/lipid-transfer protein/seed storage 2S albumin superfamily protein (AHRD V3.3 *** A0A2U1PU47_ARTAN)
Solyc09g098540.3	A1_drought	A1_ck	165.229	663.389	414.309	-2.00567	0.140431	-14.2822	2.82632e-46	2.16624e-44	Chitinase-like protein (AHRD V3.3 *** Q6JX03_GOSHI)
Solyc02g091920.3	A1_drought	A1_ck	8.05173	205.748	106.9	-4.67562	0.327981	-14.2558	4.12727e-46	3.14971e-44	xyloglucan endotransglucosylase-hydrolase 7
Solyc07g043130.3	A1_drought	A1_ck	41.1018	277.913	159.507	-2.75773	0.194163	-14.2031	8.76025e-46	6.62822e-44	Phototropic-responsive NPH3 family protein (AHRD V3.3 *** A0A2U1NE60_ARTAN)
Solyc06g076560.2	A1_drought	A1_ck	374.373	18.4626	196.418	4.33182	0.305202	14.1933	1.00843e-45	7.59756e-44	Class I heat shock protein (AHRD V3.3 *** A0A2K3M3P7_TRIPR)
Solyc03g113280.3	A1_drought	A1_ck	30.2597	243.883	137.071	-3.01117	0.214706	-14.0246	1.10162e-44	8.19506e-43	Integral membrane HPP family protein (AHRD V3.3 *** A0A2U1NK12_ARTAN)
Solyc01g097340.3	A1_drought	A1_ck	18.9125	219.193	119.053	-3.53663	0.25252	-14.0053	1.44622e-44	1.07135e-42	GDP-mannose-3',5'-epimerase (AHRD V3.3 *** A5JPK5_VITVI)
Solyc05g053850.3	A1_drought	A1_ck	17.5126	210.101	113.807	-3.58593	0.256901	-13.9584	2.79679e-44	2.06322e-42	Protein FLOWERING LOCUS T (AHRD V3.3 *** A0A2G3CJ17_CAPCH)
Solyc08g079430.3	A1_drought	A1_ck	251.664	19.4305	135.547	3.69442	0.264949	13.9439	3.42572e-44	2.51669e-42	partialcopper-containing amine oxidase
Solyc10g054820.2	A1_drought	A1_ck	3.3353	261.664	132.499	-6.29554	0.452608	-13.9095	5.54823e-44	4.04245e-42	X-intrinsic protein 1.2
Solyc06g071820.3	A1_drought	A1_ck	254.829	9.14301	131.986	4.80273	0.345532	13.8995	6.37566e-44	4.61788e-42	BTB/POZ and TAZ domain-containing protein 1 (AHRD V3.3 *** A0A2G3BFP5_CAPCH)
Solyc03g025670.3	A1_drought	A1_ck	66.7178	342.347	204.533	-2.3602	0.169806	-13.8994	6.39018e-44	4.61788e-42	PAR1 (AHRD V3.3 *** A0A2U1P9T7_ARTAN)
Solyc10g005080.3	A1_drought	A1_ck	17.4635	206.215	111.839	-3.56072	0.257641	-13.8205	1.91821e-43	1.37498e-41	Late elongated hypocotyl (AHRD V3.3 *** J9PV71_NICAT)
Solyc10g078770.2	A1_drought	A1_ck	1675.16	1.57653	838.368	10.0436	0.728158	13.7931	2.80415e-43	2.00191e-41	11 kDa late embryogenesis abundant protein (AHRD V3.3 *-* A0A2G3BHR7_CAPCH)
Solyc02g086880.4	A1_drought	A1_ck	347.916	61.505	204.711	2.49968	0.181448	13.7763	3.53808e-43	2.51573e-41	formate dehydrogenase
Solyc06g050800.4	A1_drought	A1_ck	295.851	42.458	169.154	2.80055	0.203855	13.7379	6.01646e-43	4.24388e-41	Amino acid transporter (AHRD V3.3 *** S8C1J4_9LAMI)
Solyc06g005710.3	A1_drought	A1_ck	21.3461	214.248	117.797	-3.32622	0.242614	-13.7099	8.8591e-43	6.22422e-41	Protein TIC 62, chloroplastic (AHRD V3.3 *** A0A1J3HBE9_NOCCA)
Solyc01g005410.4	A1_drought	A1_ck	463.073	71.1981	267.135	2.70242	0.197612	13.6754	1.42481e-42	9.9316e-41	Caleosin (AHRD V3.3 *** A0A200QL80_9MAGN)
Solyc01g087180.4	A1_drought	A1_ck	311.13	17.9224	164.526	4.12041	0.305669	13.48	2.05204e-41	1.4192e-39	Expressed protein (AHRD V3.3 *-* AT1G07985.1)
Solyc03g045070.1	A1_drought	A1_ck	23.878	216.324	120.101	-3.17973	0.236155	-13.4646	2.52749e-41	1.74121e-39	ammonium transporter AF118858
Solyc10g054870.3	A1_drought	A1_ck	42.9999	265.396	154.198	-2.6255	0.195979	-13.3968	6.31032e-41	4.29708e-39	Triosephosphate isomerase (AHRD V3.3 *** B6UG30_MAIZE)
Solyc12g008840.2	A1_drought	A1_ck	233.197	17.8203	125.508	3.70818	0.277178	13.3783	8.09794e-41	5.49326e-39	beta-galactosidase 4
Solyc06g083190.4	A1_drought	A1_ck	334.736	63.0905	198.913	2.40788	0.18095	13.3069	2.11073e-40	1.42093e-38	Peptidylprolyl isomerase (AHRD V3.3 *** A0A2G3CCB5_CAPCH)
Solyc10g007600.3	A1_drought	A1_ck	53.9378	289.498	171.718	-2.42526	0.182572	-13.2839	2.87212e-40	1.92395e-38	glycolate oxidase
Solyc12g006260.1	A1_drought	A1_ck	273.071	12.3535	142.712	4.47004	0.336507	13.2837	2.87968e-40	1.92395e-38	Glycine rich protein-interacting protein (AHRD V3.3 *** Q4U602_TOBAC)
Solyc02g063000.4	A1_drought	A1_ck	3.62182	215.301	109.462	-5.8982	0.44595	-13.2261	6.19879e-40	4.12592e-38	Glycosyltransferase (AHRD V3.3 *** A0A2I4ENI5_9ROSI)
Solyc06g084020.4	A1_drought	A1_ck	61.496	349.693	205.595	-2.50907	0.190231	-13.1896	1.00713e-39	6.67836e-38	histone H1
Solyc09g008970.1	A1_drought	A1_ck	250.181	13.7914	131.986	4.17296	0.31695	13.166	1.3768e-39	9.09559e-38	plant/protein (AHRD V3.3 *** AT3G10020.1)
Solyc10g084430.2	A1_drought	A1_ck	9.76619	176.018	92.8921	-4.1773	0.317512	-13.1564	1.56422e-39	1.02954e-37	RING/U-box superfamily protein (AHRD V3.3 *** A0A2U1Q288_ARTAN)
Solyc03g025320.4	A1_drought	A1_ck	31.1404	236.055	133.598	-2.9238	0.223183	-13.1004	3.27353e-39	2.13866e-37	HXXXD-type acyl-transferase family protein (AHRD V3.3 *** A0A2U1MK89_ARTAN)
Solyc01g095470.3	A1_drought	A1_ck	214.695	11.105	112.9	4.27226	0.327744	13.0354	7.70034e-39	5.0123e-37	Glucose-6-phosphate 1-epimerase (AHRD V3.3 *** A0A1U8DT32_CAPAN)
Solyc06g072430.3	A1_drought	A1_ck	221.651	8.68823	115.17	4.66679	0.358694	13.0105	1.06648e-38	6.89124e-37	BAG family molecular chaperone regulator 5, mitochondrial (AHRD V3.3 *-* A0A2I0XHJ2_9ASPA)
Solyc07g063410.3	A1_drought	A1_ck	213.805	9.93672	111.871	4.42933	0.340739	12.9992	1.23613e-38	7.95841e-37	NAC domain protein (AHRD V3.3 *** S5RDS7_9ROSA)
Solyc01g108710.3	A1_drought	A1_ck	14.7925	179.493	97.1429	-3.60632	0.281488	-12.8117	1.41094e-37	8.98585e-36	Unknown protein
Solyc09g072753.1	A1_drought	A1_ck	3.0511	207.359	105.205	-6.08613	0.476155	-12.7818	2.07146e-37	1.31452e-35	Proteasome endopeptidase complex (AHRD V3.3 *-* A0A2G3BI76_CAPCH)
Solyc05g008240.2	A1_drought	A1_ck	25.9586	215.063	120.511	-3.05474	0.240343	-12.7099	5.20804e-37	3.28143e-35	myb-related protein Hv1 (AHRD V3.3 --* XP_004238850.1)
Solyc10g050440.2	A1_drought	A1_ck	90.756	374.618	232.687	-2.04504	0.162133	-12.6133	1.78255e-36	1.09567e-34	Unknown protein
Solyc03g115230.3	A1_drought	A1_ck	206.65	15.8227	111.236	3.70408	0.29367	12.6131	1.78847e-36	1.09567e-34	Solanum lycopersicum heat shock protein
Solyc12g009600.2	A1_drought	A1_ck	35.899	238.57	137.235	-2.73389	0.217419	-12.5743	2.92322e-36	1.78467e-34	Thylakoid lumenal 16.5 kDa protein, chloroplastic (AHRD V3.3 *** A0A2G2YVM2_CAPAN)
Solyc02g069490.4	A1_drought	A1_ck	13.0125	167.025	90.0187	-3.67969	0.293428	-12.5404	4.49001e-36	2.73181e-34	Delta(24)-sterol reductase (AHRD V3.3 *** A0A2G2XDD5_CAPBA)
Solyc03g005780.3	A1_drought	A1_ck	1.11802	643.466	322.292	-9.17876	0.732016	-12.539	4.56621e-36	2.7592e-34	Chlorophyll a-b binding protein, chloroplastic (AHRD V3.3 *** A0A2G2W7Q4_CAPBA)
Solyc03g120420.3	A1_drought	A1_ck	200.944	10.6968	105.82	4.22911	0.337506	12.5305	5.08673e-36	3.06329e-34	Unknown protein
Solyc12g009200.2	A1_drought	A1_ck	31.021	211.115	121.068	-2.765	0.220938	-12.5148	6.19532e-36	3.71824e-34	Chlorophyll a-b binding protein, chloroplastic (AHRD V3.3 *** A0A2G3BP51_CAPCH)
Solyc09g074910.1	A1_drought	A1_ck	214.25	12.739	113.495	4.07469	0.326951	12.4627	1.19282e-35	7.11072e-34	Peripheral-type benzodiazepine receptor (AHRD V3.3 *** Q6A151_SOLTU)
Solyc02g084410.3	A1_drought	A1_ck	10.027	158.57	84.2987	-3.98651	0.320157	-12.4517	1.36816e-35	8.12859e-34	Lactoylglutathione lyase (AHRD V3.3 *** A0A2K3LFU2_TRIPR)
Solyc04g077860.4	A1_drought	A1_ck	18.6494	185.255	101.952	-3.31443	0.266553	-12.4344	1.69969e-35	1.00645e-33	Sigma-B regulation protein RsbQ (AHRD V3.3 *** A0A2T0KZ78_9BURK)
Solyc10g079200.2	A1_drought	A1_ck	36.3128	223.777	130.045	-2.62258	0.211382	-12.4068	2.40035e-35	1.41661e-33	Mitochondrial carnitine/acylcarnitine carrier-like protein (AHRD V3.3 *** A0A2G2VW73_CAPBA)
Solyc11g011760.3	A1_drought	A1_ck	311.86	57.158	184.509	2.44749	0.197442	12.396	2.7469e-35	1.61574e-33	voltage-dependent L-type calcium channel subunit (AHRD V3.3 *** AT5G16550.1)
Solyc12g009930.3	A1_drought	A1_ck	8.88556	152.466	80.6755	-4.10124	0.331073	-12.3877	3.04514e-35	1.78524e-33	Glycosyltransferase (AHRD V3.3 *** A0A288W8G2_GARJA)
Solyc02g077970.4	A1_drought	A1_ck	195.3	15.4956	105.398	3.65668	0.298046	12.2689	1.33127e-34	7.70266e-33	Late embryogenesis abundant protein (AHRD V3.3 *** A0A200PQ87_9MAGN)
Solyc04g017720.3	A1_drought	A1_ck	4.74216	156.575	80.6584	-5.05098	0.412592	-12.2421	1.85272e-34	1.06501e-32	Gibberellin regulated protein (AHRD V3.3 *** A0A2U1PE48_ARTAN)
Solyc02g089540.3	A1_drought	A1_ck	24.1107	183.829	103.97	-2.92916	0.241938	-12.1071	9.68841e-34	5.49786e-32	CONSTANS 1
Solyc04g015030.4	A1_drought	A1_ck	5.87662	173.264	89.5702	-4.89061	0.404713	-12.0841	1.28109e-33	7.24657e-32	Heavy metal-associated isoprenylated plant protein (AHRD V3.3 *** A0A2R6RB34_ACTCH)
Solyc04g078840.3	A1_drought	A1_ck	323.45	76.646	200.048	2.07783	0.172579	12.0399	2.19224e-33	1.2361e-31	AREB
Solyc06g069070.1	A1_drought	A1_ck	186.644	16.221	101.433	3.52128	0.293016	12.0174	2.87963e-33	1.61854e-31	Bifunctional inhibitor/lipid-transfer protein/seed storage 2S albumin superfamily protein (AHRD V3.3 *** A0A1I9LP30_ARATH)
Solyc04g074730.1	A1_drought	A1_ck	284.842	59.1091	171.976	2.2682	0.189217	11.9873	4.14365e-33	2.32163e-31	classical arabinogalactan protein 5 (AHRD V3.3 --* XP_004237948.1)
Solyc01g008250.3	A1_drought	A1_ck	60.468	274.656	167.562	-2.18292	0.182199	-11.9809	4.47315e-33	2.49833e-31	Thioredoxin (AHRD V3.3 *** A0A2U1L6U5_ARTAN)
Solyc10g008520.3	A1_drought	A1_ck	28.6108	196.143	112.377	-2.77779	0.232054	-11.9704	5.07564e-33	2.82592e-31	Auxin-responsive GH3 family protein (AHRD V3.3 *** A0A2U1MRW5_ARTAN)
Solyc01g006290.4	A1_drought	A1_ck	6.98052	142.897	74.9389	-4.36228	0.364909	-11.9544	6.15541e-33	3.41635e-31	Peroxidase (AHRD V3.3 *** K4ASJ5_SOLLC)
Solyc01g103920.3	A1_drought	A1_ck	196.895	7.49814	102.197	4.70733	0.394619	11.9288	8.37756e-33	4.63515e-31	Ferredoxin (AHRD V3.3 *** K4B1W7_SOLLC)
Solyc06g049050.3	A1_drought	A1_ck	3.33762	167.066	85.2017	-5.64818	0.473873	-11.9192	9.40258e-33	5.18606e-31	expansin 2
Solyc01g005590.2	A1_drought	A1_ck	12.4184	167.516	89.967	-3.74831	0.315781	-11.87	1.69501e-32	9.31992e-31	Unknown protein
Solyc05g010040.2	A1_drought	A1_ck	30.0131	196.265	113.139	-2.70981	0.228321	-11.8684	1.72705e-32	9.46669e-31	Unknown protein
Solyc03g093180.1	A1_drought	A1_ck	34.56	219.112	126.836	-2.66704	0.224969	-11.8551	2.02379e-32	1.1059e-30	Peroxisomal membrane protein 11-4 (AHRD V3.3 *** A0A2G3CVP3_CAPCH)
Solyc07g009380.4	A1_drought	A1_ck	16.1783	162.175	89.1768	-3.32957	0.283178	-11.7579	6.43194e-32	3.47188e-30	xyloglucan endotransglucosylase-hydrolase 2
Solyc05g056477.1	A1_drought	A1_ck	225.859	19.8526	122.856	3.50758	0.299871	11.6969	1.32146e-31	7.06844e-30	NAC domain-containing protein (AHRD V3.3 *** A0A2K3LLY1_TRIPR)
Solyc09g075140.3	A1_drought	A1_ck	182.799	18.6368	100.718	3.29342	0.281609	11.695	1.35146e-31	7.20711e-30	Alpha/beta-Hydrolases superfamily protein (AHRD V3.3 *** A0A2U1LF81_ARTAN)
Solyc02g055440.4	A1_drought	A1_ck	62.7041	275.82	169.262	-2.1364	0.182726	-11.6918	1.40359e-31	7.46262e-30	E3 ubiquitin-protein ligase%2C putative (DUF177) (AHRD V3.3 *** AT3G19800.2)
Solyc03g118810.1	A1_drought	A1_ck	177.461	14.7237	96.0924	3.59394	0.30788	11.6732	1.74779e-31	9.26487e-30	Calcium-binding allergen Ole e 8 (AHRD V3.3 *** A0A2G2WQF6_CAPBA)
Solyc03g119860.3	A1_drought	A1_ck	13.0359	147.034	80.0351	-3.49451	0.299815	-11.6556	2.14935e-31	1.13595e-29	Peptidyl-prolyl cis-trans isomerase (AHRD V3.3 *** A0A2K3PFW4_TRIPR)
Solyc06g061027.1	A1_drought	A1_ck	44.7025	225.004	134.853	-2.33183	0.200093	-11.6537	2.19687e-31	1.15761e-29	Cytochrome P450 (AHRD V3.3 *** A0A200PQ40_9MAGN)
Solyc07g054810.1	A1_drought	A1_ck	8.64817	141.203	74.9255	-4.03403	0.346557	-11.6403	2.57074e-31	1.3466e-29	Unknown protein
Solyc01g099020.3	A1_drought	A1_ck	39.1944	227.127	133.161	-2.53571	0.218157	-11.6233	3.1362e-31	1.63313e-29	GDSL esterase/lipase (AHRD V3.3 *** A0A199UFA2_ANACO)
Solyc01g095330.2	A1_drought	A1_ck	167.91	9.09745	88.5039	4.20264	0.362752	11.5854	4.88495e-31	2.52889e-29	Unknown protein
Solyc07g022900.4	A1_drought	A1_ck	18.5839	159.539	89.0616	-3.10122	0.268213	-11.5625	6.38157e-31	3.28447e-29	Chlorophyll a-b binding protein, chloroplastic (AHRD V3.3 *** A0A2G2V6L4_CAPBA)
Solyc10g085870.1	A1_drought	A1_ck	41.6655	218.389	130.027	-2.39038	0.206854	-11.5559	6.89246e-31	3.52691e-29	Glycosyltransferase (AHRD V3.3 *** A0A328CX74_9ASTE)
Solyc01g099800.4	A1_drought	A1_ck	303.073	69.1527	186.113	2.13262	0.184602	11.5525	7.16778e-31	3.65722e-29	Unknown protein
Solyc09g083290.3	A1_drought	A1_ck	86.172	366.271	226.222	-2.08957	0.180928	-11.5492	7.45247e-31	3.79155e-29	auxin-regulated IAA14
Solyc01g150152.1	A1_drought	A1_ck	282.434	51.2175	166.826	2.46281	0.213377	11.5421	8.09571e-31	4.10701e-29	Unknown protein
Solyc08g080090.3	A1_drought	A1_ck	211.12	33.7242	122.422	2.64587	0.230367	11.4854	1.56136e-30	7.89827e-29	green flesh
Solyc04g063240.3	A1_drought	A1_ck	35.2814	197.694	116.488	-2.48692	0.216685	-11.4771	1.71967e-30	8.67428e-29	Protein STAY-GREEN, chloroplastic (AHRD V3.3 *** A0A2G2WYV6_CAPBA)
Solyc01g100230.3	A1_drought	A1_ck	163.411	9.89116	86.6509	4.0425	0.354026	11.4187	3.37362e-30	1.6778e-28	DnaJ-like protein subfamily B member 6 (AHRD V3.3 *** A0A2G2V7W8_CAPBA)
Solyc01g006555.1	A1_drought	A1_ck	46.6778	223.818	135.248	-2.26232	0.198157	-11.4168	3.44865e-30	1.71032e-28	Lipoxygenase (AHRD V3.3 *** C0KKU8_SOLLC)
Solyc07g052620.1	A1_drought	A1_ck	194.7	26.2152	110.458	2.89358	0.254557	11.3671	6.09787e-30	3.01572e-28	B-box zinc finger protein 32 (AHRD V3.3 *** A0A2G2WDE5_CAPBA)
Solyc01g098500.3	A1_drought	A1_ck	6.12097	126.433	66.2769	-4.37168	0.386125	-11.3219	1.02198e-29	5.04017e-28	Sugar facilitator protein 5
Solyc01g079790.4	A1_drought	A1_ck	22.1542	165.46	93.8071	-2.89897	0.256331	-11.3095	1.17786e-29	5.79279e-28	ADP-glucose pyrophosphorylase large subunit 3
Solyc01g091270.3	A1_drought	A1_ck	194.48	26.997	110.739	2.84869	0.253254	11.2484	2.35937e-29	1.15714e-27	myeloid leukemia factor (AHRD V3.3 *** AT2G45380.4)
Solyc10g011770.4	A1_drought	A1_ck	61.4376	255.326	158.382	-2.05603	0.182942	-11.2387	2.63178e-29	1.28717e-27	Protein CURVATURE THYLAKOID 1A, chloroplastic (AHRD V3.3 *** A0A2G3BDI0_CAPCH)
Solyc04g072160.3	A1_drought	A1_ck	158.584	7.49717	83.0408	4.39578	0.391154	11.238	2.65399e-29	1.29446e-27	ripening regulated protein DDTFR8
Solyc10g005100.3	A1_drought	A1_ck	256.206	55.6518	155.929	2.20425	0.197779	11.145	7.575e-29	3.64444e-27	Plasma membrane-associated cation-binding protein 1 (AHRD V3.3 *** A0A2G2YJZ6_CAPAN)
Solyc07g007755.1	A1_drought	A1_ck	307.231	63.5286	185.38	2.27384	0.204118	11.1398	8.0262e-29	3.85105e-27	Defensin protein (AHRD V3.3 *** B1N681_SOLPI)
Solyc12g089220.3	A1_drought	A1_ck	225.046	43.2299	134.138	2.38002	0.21371	11.1367	8.31876e-29	3.98064e-27	Bifunctional nuclease 2 (AHRD V3.3 *** A0A2G2Y9Z2_CAPAN)
Solyc10g085880.1	A1_drought	A1_ck	231.492	46.4385	138.965	2.31778	0.208918	11.0942	1.33872e-28	6.33745e-27	UDP-glycosyltransferase 73C4 (AHRD V3.3 *** U73C4_SOLLC)
Solyc05g049990.4	A1_drought	A1_ck	66.5123	310.566	188.539	-2.22642	0.200749	-11.0906	1.39362e-28	6.57972e-27	Heavy metal-associated isoprenylated plant protein (AHRD V3.3 *-* A0A2R6R9M9_ACTCH)
Solyc07g065410.1	A1_drought	A1_ck	281.434	48.9136	165.174	2.52515	0.228065	11.0721	1.71354e-28	8.04727e-27	hypothetical protein (AHRD V3.3 *** AT5G41761.1)
Solyc07g040990.4	A1_drought	A1_ck	227.581	43.6382	135.609	2.38309	0.2156	11.0533	2.11336e-28	9.87259e-27	Protein phosphatase 2C 77 (AHRD V3.3 *** A0A2G3BYZ4_CAPCH)
Solyc02g092110.3	A1_drought	A1_ck	28.1571	185.158	106.658	-2.72024	0.246235	-11.0473	2.25838e-28	1.05223e-26	Phytosulfokines 3 (AHRD V3.3 *** A0A2I0WHI7_9ASPA)
Solyc07g041720.1	A1_drought	A1_ck	3.64058	128.29	65.9651	-5.14993	0.467631	-11.0128	3.31544e-28	1.53664e-26	Germin-like protein (AHRD V3.3 *** S8E4K0_9LAMI)
Solyc01g106000.4	A1_drought	A1_ck	243.37	53.9831	148.677	2.17289	0.197344	11.0107	3.39463e-28	1.5668e-26	Nicotinamidase 1 (AHRD V3.3 *** A0A1U8DWC4_CAPAN)
Solyc03g112230.4	A1_drought	A1_ck	257.57	57.478	157.524	2.16355	0.196616	11.0039	3.6577e-28	1.68207e-26	PB1 domain, Zinc finger, ZZ-type, UBA-like, Next to BRCA1, central domain protein (AHRD V3.3 *-* A0A2U1P8J3_ARTAN)
Solyc07g063520.3	A1_drought	A1_ck	178.242	25.0122	101.627	2.83358	0.258495	10.9618	5.8307e-28	2.66751e-26	Organic solute transporter ostalpha protein (DUF300) (AHRD V3.3 *** O65422_ARATH)
Solyc08g079700.3	A1_drought	A1_ck	183.563	26.2023	104.883	2.8085	0.256789	10.937	7.669e-28	3.49947e-26	Zinc finger A20 and AN1 domain stress-associated protein (AHRD V3.3 *** A0A2K3LX56_TRIPR)
Solyc12g096520.3	A1_drought	A1_ck	257.272	60.7431	159.008	2.08295	0.190621	10.9272	8.54874e-28	3.89089e-26	Protein phosphatase 2C (AHRD V3.3 *** Q8S8Z0_MESCR)
Solyc06g060620.4	A1_drought	A1_ck	19.9439	150.873	85.4086	-2.91744	0.267753	-10.896	1.20383e-27	5.4096e-26	Protein NRT1/ PTR FAMILY 6.3 (AHRD V3.3 *** A0A2G2ZAG1_CAPAN)
Solyc04g081870.4	A1_drought	A1_ck	7.76754	125.54	66.6538	-4.01375	0.368699	-10.8863	1.34043e-27	6.00816e-26	Expansin A11
Solyc01g108540.3	A1_drought	A1_ck	221.199	38.1476	129.673	2.53611	0.233065	10.8816	1.41102e-27	6.30861e-26	Alpha/beta-Hydrolases superfamily protein (AHRD V3.3 *** A0A2U1KC75_ARTAN)
Solyc02g081550.3	A1_drought	A1_ck	185.983	28.959	107.471	2.6828	0.246875	10.867	1.65499e-27	7.38074e-26	LeftsH6FtsH protease
Solyc11g019910.1	A1_drought	A1_ck	13.4395	139.004	76.2218	-3.37844	0.311481	-10.8464	2.07428e-27	9.18127e-26	Plant invertase/pectin methylesterase inhibitor superfamily protein (AHRD V3.3 *** A0A2U1KPL8_ARTAN)
Solyc09g007790.1	A1_drought	A1_ck	205.447	27.768	116.607	2.88598	0.26637	10.8345	2.36256e-27	1.04312e-25	Senescence regulator (AHRD V3.3 *** A0A2U1KXJ7_ARTAN)
Solyc06g060830.3	A1_drought	A1_ck	13.3646	128.987	71.1759	-3.27377	0.303709	-10.7793	4.3117e-27	1.89897e-25	Homeobox-leucine zipper protein HAT2 (AHRD V3.3 *** A0A2G2WJU4_CAPBA)
Solyc06g061023.1	A1_drought	A1_ck	37.2215	188.876	113.049	-2.34389	0.217538	-10.7746	4.53671e-27	1.99311e-25	Cytochrome (AHRD V3.3 *** A0A2G3C7L0_CAPCH)
Solyc03g034070.1	A1_drought	A1_ck	60.4086	242.942	151.675	-2.00967	0.186792	-10.7589	5.38267e-27	2.35309e-25	anti-muellerian hormone type-2 receptor (AHRD V3.3 *** AT3G50685.1)
Solyc08g082440.3	A1_drought	A1_ck	162.106	20.6335	91.3696	2.97383	0.277116	10.7313	7.25355e-27	3.16315e-25	UDP-glucose 4-epimerase (AHRD V3.3 *** Q6XZA0_SOLTU)
Solyc09g064940.2	A1_drought	A1_ck	230.116	51.2156	140.666	2.16813	0.202525	10.7055	9.59463e-27	4.16355e-25	Phenazine biosynthesis PhzF protein (AHRD V3.3 *** A0A200Q4V2_9MAGN)
Solyc02g081150.1	A1_drought	A1_ck	2.78799	126.667	64.7273	-5.51128	0.517123	-10.6576	1.60741e-26	6.95824e-25	serine/arginine repetitive matrix-like protein (AHRD V3.3 *** AT4G22190.1)
Solyc01g005550.3	A1_drought	A1_ck	17.2004	141.038	79.119	-3.03483	0.28561	-10.6258	2.26095e-26	9.7397e-25	DUF239 domain-containing protein/DUF4409 domain-containing protein (AHRD V3.3 *** A0A1Q3BKR6_CEPFO)
Solyc12g088190.2	A1_drought	A1_ck	192.656	34.1315	113.394	2.49661	0.235125	10.6182	2.45164e-26	1.05355e-24	Amino acid permease (AHRD V3.3 *** A0A2K3NUE8_TRIPR)
Solyc01g006300.3	A1_drought	A1_ck	55.1705	234.317	144.744	-2.08881	0.196763	-10.6159	2.51462e-26	1.078e-24	LECEVI1A
Solyc00g500063.1	A1_drought	A1_ck	30.2049	187.338	108.772	-2.63817	0.249692	-10.5657	4.29842e-26	1.83382e-24	Ribulose bisphosphate carboxylase large chain (AHRD V3.3 *** A0A2G2Z7Q2_CAPAN)
Solyc11g044230.3	A1_drought	A1_ck	41.7311	195.3	118.516	-2.22813	0.210977	-10.561	4.51752e-26	1.92266e-24	Costars family protein (AHRD V3.3 *-* A0A1U8F9R1_CAPAN)
Solyc04g050440.3	A1_drought	A1_ck	1.38113	197.867	99.6239	-7.1557	0.678188	-10.5512	5.01553e-26	2.1244e-24	ammonium transporter
Solyc05g050130.4	A1_drought	A1_ck	52.3381	220.335	136.337	-2.07571	0.196816	-10.5465	5.27296e-26	2.22811e-24	Acidic endochitinase (AHRD V3.3 *** CHIA_TOBAC)
Solyc06g007180.3	A1_drought	A1_ck	217.083	2.38212	109.732	6.51082	0.617391	10.5457	5.31716e-26	2.23736e-24	asparagine synthetase 1
Solyc11g056650.2	A1_drought	A1_ck	139.011	9.91394	74.4624	3.8094	0.36123	10.5457	5.32012e-26	2.23736e-24	bHLH transcription factor 096
Solyc05g053400.3	A1_drought	A1_ck	4.14572	112.374	58.2598	-4.75537	0.451297	-10.5371	5.82514e-26	2.44393e-24	Glycosyltransferase (AHRD V3.3 *** A0A0A1WC49_NICAT)
Solyc10g076250.2	A1_drought	A1_ck	139.466	5.9553	72.7107	4.5505	0.4325	10.5214	6.8853e-26	2.8819e-24	Alanine--glyoxylate aminotransferase 2 (AHRD V3.3 *** B6U6Q5_MAIZE)
Solyc05g013640.1	A1_drought	A1_ck	232.795	1008.49	620.644	-2.11668	0.201404	-10.5096	7.79833e-26	3.24869e-24	Unknown protein
Solyc08g075280.4	A1_drought	A1_ck	231.498	53.9385	142.718	2.10085	0.200969	10.4536	1.41013e-25	5.83325e-24	AT4g19390/T5K18_170 (AHRD V3.3 *-* Q94JM4_ARATH)
Solyc05g014280.4	A1_drought	A1_ck	160.188	3.53852	81.8633	5.4879	0.526673	10.4199	2.01067e-25	8.24047e-24	small heat shock protein 1
Solyc11g007690.3	A1_drought	A1_ck	36.024	179.566	107.795	-2.31669	0.222582	-10.4082	2.27373e-25	9.27568e-24	Pyruvate kinase (AHRD V3.3 *** A0A2G2Y675_CAPAN)
Solyc01g009080.4	A1_drought	A1_ck	40.6856	198.984	119.835	-2.29259	0.220756	-10.3852	2.89637e-25	1.17346e-23	Zeaxanthin epoxidase, chloroplastic (AHRD V3.3 *** A0A1J3K020_NOCCA)
Solyc01g110520.3	A1_drought	A1_ck	32.7401	176.901	104.821	-2.43374	0.234718	-10.3688	3.43817e-25	1.38979e-23	Amidophosphoribosyltransferase (AHRD V3.3 *** A0A2G3BW41_CAPCH)
Solyc11g022590.1	A1_drought	A1_ck	23.8967	147.555	85.7257	-2.62751	0.253654	-10.3587	3.82314e-25	1.54188e-23	trypsin inhibitor-like protein precursor
Solyc07g042440.3	A1_drought	A1_ck	35.5914	180.389	107.99	-2.34246	0.22637	-10.3479	4.2756e-25	1.71654e-23	Peroxiredoxin Q (AHRD V3.3 *** D7TCA6_VITVI)
Solyc01g087750.4	A1_drought	A1_ck	34.1634	178.721	106.442	-2.3882	0.230847	-10.3454	4.39082e-25	1.75881e-23	protein RETICULATA-RELATED 4, chloroplastic-like (AHRD V3.3 *** A0A2I4G748_9ROSI)
Solyc01g099810.3	A1_drought	A1_ck	233.441	54.3468	143.894	2.1031	0.205023	10.2579	1.09075e-24	4.35931e-23	Serine/arginine-rich-splicing factor SR34 (AHRD V3.3 *-* A0A0M9UMW1_NICAT)
Solyc06g053980.3	A1_drought	A1_ck	151.3	19.0916	85.1959	2.98827	0.291323	10.2576	1.09432e-24	4.36371e-23	Chlorophyllase 2 (AHRD V3.3 *** A0A2U1KJW6_ARTAN)
Solyc03g116870.3	A1_drought	A1_ck	27.7536	155.075	91.4141	-2.48239	0.242219	-10.2486	1.20117e-24	4.76832e-23	NAD(P)H dehydrogenase subunit 48 (AHRD V3.3 *** A0A0F7GZU3_9ROSI)
Solyc01g090965.1	A1_drought	A1_ck	0.833825	336.135	168.485	-8.65685	0.849082	-10.1955	2.07584e-24	8.20374e-23	Bifunctional inhibitor/lipid-transfer protein/seed storage 2S albumin superfamily protein (AHRD V3.3 *** Q9FJS1_ARATH)
Solyc04g072740.3	A1_drought	A1_ck	10.2667	111.083	60.6747	-3.43545	0.337009	-10.1939	2.1102e-24	8.32094e-23	Sulfate transporter 2.1 (AHRD V3.3 *** A0A2G2ZQE3_CAPAN)
Solyc07g042300.1	A1_drought	A1_ck	8.38042	108.884	58.6321	-3.70582	0.363545	-10.1936	2.11823e-24	8.33407e-23	Dirigent protein (AHRD V3.3 *** K4CE93_SOLLC)
Solyc08g067630.3	A1_drought	A1_ck	154.193	3.57318	78.8828	5.43123	0.53337	10.1829	2.36505e-24	9.28454e-23	histone deacetylase-like protein (AHRD V3.3 *** AT2G25625.2)
Solyc12g044330.2	A1_drought	A1_ck	3.88261	103.923	53.9026	-4.74157	0.466823	-10.1571	3.08115e-24	1.2069e-22	tonoplast intrinsic protein 2.1
Solyc01g005985.1	A1_drought	A1_ck	19.2201	137.103	78.1614	-2.83713	0.281438	-10.0808	6.71512e-24	2.60156e-22	Bifunctional inhibitor/lipid-transfer protein/seed storage 2S albumin superfamily protein, putative (AHRD V3.3 *** A0A061GSH0_THECC)
Solyc04g081900.4	A1_drought	A1_ck	193.169	41.698	117.433	2.21251	0.221365	9.99484	1.60544e-23	6.16581e-22	Thioredoxin_8 domain-containing protein (AHRD V3.3 *** A0A1Q3C5I0_CEPFO)
Solyc08g082570.4	A1_drought	A1_ck	32.5847	166.521	99.553	-2.35549	0.236051	-9.97873	1.88875e-23	7.23818e-22	hypothetical protein (AHRD V3.3 *-* AT5G42070.1)
Solyc07g062500.3	A1_drought	A1_ck	147.804	21.4044	84.6043	2.78686	0.279658	9.96524	2.16343e-23	8.27292e-22	Cytochrome (AHRD V3.3 *** A0A2G2WF27_CAPBA)
Solyc01g111830.3	A1_drought	A1_ck	29.4938	156.794	93.1438	-2.4122	0.243417	-9.90974	3.77614e-23	1.43469e-21	Methyltransferase (AHRD V3.3 *** O24154_TOBAC)
Solyc09g007270.3	A1_drought	A1_ck	122.138	9.92582	66.0321	3.62179	0.366435	9.88387	4.89074e-23	1.84628e-21	Ascorbate peroxidase (AHRD V3.3 *** Q42941_TOBAC)
Solyc01g105660.4	A1_drought	A1_ck	216.537	50.3991	133.468	2.10255	0.212753	9.88255	4.95565e-23	1.8668e-21	2-oxoglutarate (2OG) and Fe(II)-dependent oxygenase superfamily protein (AHRD V3.3 *** F4INZ9_ARATH)
Solyc01g006020.4	A1_drought	A1_ck	138.033	17.8431	77.9382	2.95116	0.298691	9.88031	5.06774e-23	1.90498e-21	BnaCnng41690D protein (AHRD V3.3 *** A0A078JEK8_BRANA)
Solyc01g066680.3	A1_drought	A1_ck	4.14804	95.262	49.705	-4.51707	0.457258	-9.87861	5.15453e-23	1.9335e-21	Pollen Ole e 1 allergen and extensin family protein (AHRD V3.3 *** A0A2U1NI15_ARTAN)
Solyc03g114160.1	A1_drought	A1_ck	119.72	6.35167	63.0356	4.23727	0.430123	9.85129	6.76714e-23	2.53303e-21	RING-type E3 ubiquitin transferase (AHRD V3.3 *** A0A2G2VA42_CAPBA)
Solyc07g065340.1	A1_drought	A1_ck	32.3497	161.54	96.9449	-2.32355	0.237374	-9.78854	1.26101e-22	4.69038e-21	Serine acetyltransferase (AHRD V3.3 *** A0A2K3M2Y7_TRIPR)
Solyc10g080500.2	A1_drought	A1_ck	28.9254	151.307	90.1163	-2.38843	0.244335	-9.77524	1.43823e-22	5.33834e-21	Actin (AHRD V3.3 *** A0A2G2VVS8_CAPBA)
Solyc02g079930.3	A1_drought	A1_ck	119.19	5.53517	62.3626	4.42381	0.452998	9.76562	1.58146e-22	5.85769e-21	phosphosulfolactate synthase
Solyc03g117630.1	A1_drought	A1_ck	134.65	3.50387	69.077	5.2394	0.537494	9.74783	1.88455e-22	6.95125e-21	Heat shock 70 kDa protein (AHRD V3.3 *** A0A1U8FVW2_CAPAN)
Solyc02g077980.3	A1_drought	A1_ck	159.248	25.4661	92.3571	2.64646	0.271609	9.74363	1.96419e-22	7.22993e-21	Unknown protein
Solyc01g068560.3	A1_drought	A1_ck	46.9035	189.789	118.346	-2.01641	0.207025	-9.73992	2.03706e-22	7.48262e-21	protein LNK2 isoform X1 (AHRD V3.3 --* XP_023879322.1)
Solyc02g093180.3	A1_drought	A1_ck	361.746	1.19106	181.468	8.24703	0.847263	9.73374	2.16492e-22	7.91939e-21	HXXXD-type acyl-transferase family protein (AHRD V3.3 *** A0A2K3L8P7_TRIPR)
Solyc08g068860.3	A1_drought	A1_ck	7.76754	98.4904	53.129	-3.66373	0.376738	-9.72489	2.3616e-22	8.62105e-21	Eukaryotic aspartyl protease family protein (AHRD V3.3 *** A0A072U5I5_MEDTR)
Solyc11g066830.2	A1_drought	A1_ck	198.206	46.0203	122.113	2.10607	0.216763	9.71602	2.57644e-22	9.386e-21	Zinc finger transcription factor 68
Solyc03g111550.4	A1_drought	A1_ck	10.0059	102.359	56.1824	-3.3562	0.346157	-9.69558	3.14846e-22	1.14463e-20	GDSL esterase/lipase (AHRD V3.3 *** A0A2G3CCU4_CAPCH)
Solyc11g066250.2	A1_drought	A1_ck	33.1179	161.593	97.3554	-2.2885	0.236333	-9.68336	3.54851e-22	1.28479e-20	Carboxypeptidase (AHRD V3.3 *** A0A1U8EWA6_CAPAN)
Solyc05g056390.2	A1_drought	A1_ck	143.747	21.8473	82.7969	2.71857	0.280998	9.67471	3.86198e-22	1.39544e-20	10 kDa chaperonin (AHRD V3.3 *** A0A1U8F6X5_CAPAN)
Solyc08g062340.3	A1_drought	A1_ck	139.523	3.1184	71.3205	5.45963	0.564614	9.66968	4.05651e-22	1.46274e-20	17.9 kDa class II heat shock protein (AHRD V3.3 *** A0A2G3A1B9_CAPAN)
Solyc08g062437.1	A1_drought	A1_ck	820.748	7.80146	414.275	6.7082	0.694243	9.66261	4.34655e-22	1.56414e-20	17.9 kDa class II heat shock protein (AHRD V3.3 *** A0A2G3CY92_CAPCH)
Solyc01g104740.3	A1_drought	A1_ck	140.52	17.4458	78.983	3.00809	0.311381	9.66046	4.43858e-22	1.59402e-20	Multiprotein-bridging factor 1c (AHRD V3.3 *** A0A1U8F6N4_CAPAN)
Solyc11g017440.3	A1_drought	A1_ck	7.54659	96.9524	52.2495	-3.6902	0.382222	-9.65462	4.6992e-22	1.6842e-20	Gibberellin regulated protein (AHRD V3.3 *-* A0A200PTJ5_9MAGN)
Solyc10g080370.1	A1_drought	A1_ck	246.145	57.3175	151.731	2.10382	0.21799	9.65099	4.8685e-22	1.74135e-20	Unknown protein
Solyc03g119600.1	A1_drought	A1_ck	20.3148	128.705	74.5097	-2.66532	0.276231	-9.64888	4.96956e-22	1.77391e-20	NIMIN2b protein (AHRD V3.3 *** Q0MR95_TOBAC)
Solyc01g088090.3	A1_drought	A1_ck	181.676	39.2029	110.44	2.21072	0.229251	9.64324	5.25042e-22	1.8704e-20	Pheophytinase, chloroplastic (AHRD V3.3 *** A0A2G3C5T3_CAPCH)
Solyc09g006005.1	A1_drought	A1_ck	9.74279	104.015	56.8791	-3.41904	0.355436	-9.61929	6.6288e-22	2.35669e-20	Pathogenesis-related protein 1 (AHRD V3.3 *** Q75QH2_CAPCH)
Solyc01g107910.4	A1_drought	A1_ck	40.951	177.46	109.205	-2.11796	0.220244	-9.61644	6.81488e-22	2.41798e-20	caffeoyl-CoA O-methyltransferase (AHRD V3.3 *** A0A2I4EET3_9ROSI)
Solyc02g066930.3	A1_drought	A1_ck	120.329	12.297	66.3132	3.28994	0.343565	9.57589	1.00981e-21	3.57573e-20	RNA-binding protein (AHRD V3.3 *-* Q941H9_TOBAC)
Solyc05g009500.3	A1_drought	A1_ck	19.7464	128.753	74.2499	-2.70617	0.283222	-9.55496	1.23634e-21	4.35177e-20	Protein NRT1/ PTR FAMILY 3.1 (AHRD V3.3 *** A0A1U8GM13_CAPAN)
Solyc07g055060.3	A1_drought	A1_ck	40.1743	170.909	105.542	-2.08792	0.218653	-9.54901	1.30936e-21	4.59964e-20	Phosphoenolpyruvate carboxylase (AHRD V3.3 *** A6YM34_RICCO)
Solyc10g051110.1	A1_drought	A1_ck	34.0066	164.1	99.0531	-2.26835	0.23799	-9.5313	1.55333e-21	5.44587e-20	Protein TIC 62, chloroplastic (AHRD V3.3 *** A0A2G2VT80_CAPBA)
Solyc05g052470.3	A1_drought	A1_ck	140.044	21.779	80.9114	2.68308	0.282099	9.51113	1.88605e-21	6.57333e-20	Ferritin (AHRD V3.3 *** A0A2G3CHZ4_CAPCH)
Solyc04g016420.3	A1_drought	A1_ck	112.809	5.16158	58.9851	4.45041	0.468364	9.50203	2.05829e-21	7.14549e-20	hypothetical protein (AHRD V3.3 *-* AT5G04000.2)
Solyc09g072750.2	A1_drought	A1_ck	5.00295	89.4891	47.246	-4.16315	0.438809	-9.48738	2.36919e-21	8.16082e-20	Unknown protein
Solyc06g075090.4	A1_drought	A1_ck	5.28715	88.1949	46.741	-4.06268	0.428866	-9.47308	2.71714e-21	9.34117e-20	Cytokinin riboside 5'-monophosphate phosphoribohydrolase (AHRD V3.3 *** A0A2G3CAR7_CAPCH)
Solyc09g066100.3	A1_drought	A1_ck	11.1005	101.272	56.1862	-3.18917	0.336759	-9.47017	2.79377e-21	9.586e-20	Histone H1 (AHRD V3.3 *-* A0A2G2WIH1_CAPBA)
Solyc11g068710.3	A1_drought	A1_ck	149.354	19.8606	84.6071	2.91059	0.308523	9.43394	3.94951e-21	1.34683e-19	F-box family protein (AHRD V3.3 *-* A0A2U1LJ24_ARTAN)
Solyc12g006760.1	A1_drought	A1_ck	2.79031	96.3123	49.5513	-5.11498	0.542198	-9.43378	3.95566e-21	1.34683e-19	Unknown protein
Solyc04g063350.3	A1_drought	A1_ck	108.29	6.73811	57.5138	4.00496	0.424731	9.4294	4.12436e-21	1.40157e-19	2-oxoisovalerate dehydrogenase subunit alpha 2, mitochondrial (AHRD V3.3 *** A0A2G3CL46_CAPCH)
Solyc07g007670.3	A1_drought	A1_ck	171.546	37.7047	104.625	2.18593	0.232257	9.41167	4.88312e-21	1.65307e-19	Purple acid phosphatase (AHRD V3.3 *** Q6J5M8_SOLTU)
Solyc05g043330.3	A1_drought	A1_ck	19.509	124.762	72.1355	-2.67993	0.285011	-9.40292	5.30705e-21	1.79316e-19	GDSL esterase/lipase (AHRD V3.3 *** A0A2G2Z312_CAPAN)
Solyc03g111310.3	A1_drought	A1_ck	162.604	33.3051	97.9545	2.28689	0.243308	9.39914	5.50106e-21	1.85517e-19	Snf1-related protein kinase regulatory subunit gamma-1 (AHRD V3.3 *** A0A1J6IJ95_NICAT)
Solyc06g053840.3	A1_drought	A1_ck	38.502	166.898	102.7	-2.11409	0.225642	-9.36922	7.30704e-21	2.43637e-19	auxin-regulated IAA4
Solyc12g010910.2	A1_drought	A1_ck	12.7916	102.76	57.7758	-3.00786	0.321643	-9.35155	8.63757e-21	2.85847e-19	Phospholipase A1-IIdelta (AHRD V3.3 *** A0A2G2YTM0_CAPAN)
Solyc06g065970.1	A1_drought	A1_ck	1.12034	147.252	74.1863	-7.05077	0.756074	-9.32551	1.10447e-20	3.64148e-19	Bifunctional inhibitor/lipid-transfer protein/seed storage 2S albumin superfamily protein (AHRD V3.3 *** A0A2U1PU47_ARTAN)
Solyc06g054270.3	A1_drought	A1_ck	21.6607	126.225	73.9427	-2.54322	0.27302	-9.31514	1.21792e-20	4.00806e-19	Sugar transporter protein 11
Solyc06g083070.3	A1_drought	A1_ck	14.7247	107.114	60.9194	-2.86385	0.307452	-9.31478	1.22203e-20	4.0141e-19	Fimbrin-2 (AHRD V3.3 *** A0A2G2WN11_CAPBA)
Solyc03g025990.1	A1_drought	A1_ck	47.3469	189.196	118.271	-2.00024	0.21502	-9.30257	1.37087e-20	4.49466e-19	6-phospho-3-hexuloisomerase (AHRD V3.3 *** A0A2P8I231_9PSEU)
Solyc11g069570.2	A1_drought	A1_ck	24.989	132.253	78.6211	-2.40396	0.258611	-9.29565	1.46309e-20	4.78817e-19	Cytokinin riboside 5'-monophosphate phosphoribohydrolase (AHRD V3.3 *** A0A2G2YHS4_CAPAN)
Solyc12g006770.1	A1_drought	A1_ck	2.54828	92.6509	47.5996	-5.20834	0.560837	-9.28672	1.59111e-20	5.18795e-19	Unknown protein
Solyc02g083570.3	A1_drought	A1_ck	30.5884	145.377	87.9825	-2.24984	0.24246	-9.27921	1.70732e-20	5.55663e-19	Ubiquitin-conjugating enzyme (AHRD V3.3 *** A0A200RAU7_9MAGN)
Solyc11g021365.2	A1_drought	A1_ck	36.4954	158.776	97.6355	-2.12378	0.230467	-9.21513	3.10903e-20	1.00631e-18	SSUH2-like protein (AHRD V3.3 *** AT1G22630.1)
Solyc02g086530.4	A1_drought	A1_ck	162.355	34.4942	98.4248	2.23449	0.243242	9.18629	4.06616e-20	1.31132e-18	Raffinose synthase (AHRD V3.3 *** G5DF09_9LAMI)
Solyc01g106620.2	A1_drought	A1_ck	4.71875	81.7075	43.2131	-4.1143	0.449062	-9.16198	5.09531e-20	1.63725e-18	pathogenesis-related protein 1-like (AHRD V3.3 *** A0A2I4HRD5_9ROSI)
Solyc03g111690.4	A1_drought	A1_ck	1.09694	140.931	71.0138	-6.9889	0.764058	-9.14708	5.84918e-20	1.87608e-18	Pectate lyase (AHRD V3.3 *** A0A2G2ZW27_CAPAN)
Solyc03g116910.3	A1_drought	A1_ck	6.95712	86.6758	46.8164	-3.6412	0.398348	-9.14076	6.20145e-20	1.98547e-18	cinnamoyl-CoA reductase 2
Solyc04g014480.3	A1_drought	A1_ck	117.545	13.5218	65.5333	3.12132	0.341887	9.12969	6.86988e-20	2.19155e-18	15.7 kDa heat shock protein, peroxisomal (AHRD V3.3 *** A0A1U8GLK8_CAPAN)
Solyc02g079290.3	A1_drought	A1_ck	123.742	17.8659	70.8038	2.7921	0.305975	9.12525	7.15691e-20	2.27901e-18	FLOWERING LOCUS T/ TERMINAL FLOWER 1-like protein (AHRD V3.3 *** Q6L5N9_POPNI)
Solyc11g008630.3	A1_drought	A1_ck	17.8436	113.989	65.9163	-2.6789	0.293631	-9.12335	7.2839e-20	2.31114e-18	HXXXD-type acyl-transferase family protein (AHRD V3.3 *** A0A2U1LG13_ARTAN)
Solyc02g086910.4	A1_drought	A1_ck	19.6854	118.94	69.3129	-2.59454	0.28547	-9.08868	1.00247e-19	3.16941e-18	Peptidyl-prolyl cis-trans isomerase protein (AHRD V3.3 *** A0A2U1LHJ7_ARTAN)
Solyc01g094210.2	A1_drought	A1_ck	44.0363	212.954	128.495	-2.27897	0.251052	-9.07768	1.10913e-19	3.50037e-18	NAD(P)-binding Rossmann-fold superfamily protein (AHRD V3.3 *** A0A2U1PI64_ARTAN)
Solyc05g009520.2	A1_drought	A1_ck	135.498	21.8345	78.666	2.63345	0.290647	9.06066	1.29662e-19	4.08482e-18	hypothetical protein (AHRD V3.3 *** AT1G13360.3)
Solyc04g011390.1	A1_drought	A1_ck	13.9821	104.018	58.9998	-2.90154	0.321713	-9.01906	1.89714e-19	5.95546e-18	Histone H4 (AHRD V3.3 *-* F2E7L1_HORVV)
Solyc01g008620.4	A1_drought	A1_ck	27.2976	134.715	81.0065	-2.30527	0.256979	-8.97065	2.94761e-19	9.2204e-18	Glucan endo-1,3-beta-glucosidase (AHRD V3.3 *** A0A1U8FGD7_CAPAN)
Solyc11g009020.2	A1_drought	A1_ck	6.93371	83.2048	45.0692	-3.58478	0.399956	-8.96294	3.16147e-19	9.87192e-18	Haloacid dehalogenase-like hydrolase (HAD) superfamily protein (AHRD V3.3 *** A0A2U1MUT6_ARTAN),Pfam:PF13419
Solyc02g078400.3	A1_drought	A1_ck	34.9317	149.524	92.2277	-2.09717	0.234294	-8.95102	3.52221e-19	1.0979e-17	Allantoinase (AHRD V3.3 *** A0A2G3D677_CAPCH)
Solyc11g020330.1	A1_drought	A1_ck	112.554	5.44309	58.9984	4.34635	0.486233	8.93882	3.9334e-19	1.22177e-17	leer-sHSP small heat shock protein
Solyc10g055630.2	A1_drought	A1_ck	11.4315	94.0799	52.7557	-3.04495	0.341017	-8.92903	4.29751e-19	1.3302e-17	plasma membrane intrinsic protein 2.9
Solyc11g069700.2	A1_drought	A1_ck	122.823	17.8887	70.3557	2.78037	0.311783	8.91765	4.76301e-19	1.47171e-17	Elongation factor 1-alpha (AHRD V3.3 *** A0A1U8EL12_CAPAN)
Solyc08g074490.4	A1_drought	A1_ck	8.91128	88.2385	48.5749	-3.31042	0.371399	-8.91337	4.95064e-19	1.52702e-17	Nucleotide-diphospho-sugar transferase, nucleotide-diphospho-sugar transferase (AHRD V3.3 *** A0A2U1NHY0_ARTAN)
Solyc09g064820.1	A1_drought	A1_ck	125.355	18.6824	72.0185	2.74705	0.308349	8.90891	5.15381e-19	1.58693e-17	EID1-like F-box protein 3 (AHRD V3.3 *** A0A2G3BFQ9_CAPCH)
Solyc08g006760.4	A1_drought	A1_ck	11.3847	93.3792	52.382	-3.03599	0.341365	-8.89367	5.91234e-19	1.81732e-17	Unknown protein
Solyc03g118840.3	A1_drought	A1_ck	16.0801	103.95	60.0151	-2.69169	0.303079	-8.88115	6.61751e-19	2.03055e-17	RING/U-box superfamily protein (AHRD V3.3 *** A0A2U1NS86_ARTAN)
Solyc10g079610.2	A1_drought	A1_ck	37.1934	153.244	95.219	-2.0426	0.230259	-8.87089	7.25659e-19	2.2228e-17	Strictosidine synthase family protein (AHRD V3.3 *** D7LVM7_ARALL)
Solyc06g050130.3	A1_drought	A1_ck	116.029	17.0494	66.5392	2.76588	0.311818	8.87019	7.30223e-19	2.23292e-17	Alpha-galactosidase (AHRD V3.3 *** K4C5G0_SOLLC)
Solyc10g009570.3	A1_drought	A1_ck	19.42	113.052	66.2362	-2.5412	0.286679	-8.86426	7.70164e-19	2.35099e-17	Rhodanese-like domain-containing protein 4, chloroplastic (AHRD V3.3 *** A0A2G2VSY7_CAPBA)
Solyc06g059800.3	A1_drought	A1_ck	15.7771	103.088	59.4326	-2.70597	0.305996	-8.84313	9.30733e-19	2.83625e-17	ACT domain-containing protein ACR3 (AHRD V3.3 *** A0A2G2Z9T5_CAPAN)
Solyc01g108910.4	A1_drought	A1_ck	103.239	10.7195	56.9792	3.26761	0.369606	8.84081	9.50283e-19	2.89085e-17	maternal effect embryo arrest 14 (AHRD V3.3 *** AT2G15890.1)
Solyc06g074890.1	A1_drought	A1_ck	21.3883	116.745	69.0665	-2.44887	0.277665	-8.81954	1.14933e-18	3.4844e-17	bacterial trigger factor (AHRD V3.3 *** AT2G30695.3)
Solyc05g007470.4	A1_drought	A1_ck	31.6643	143.713	87.6887	-2.18266	0.247508	-8.81853	1.15967e-18	3.50819e-17	P-loop containing nucleoside triphosphate hydrolases superfamily protein (AHRD V3.3 *** A0A2U1QF48_ARTAN)
Solyc12g007060.1	A1_drought	A1_ck	36.2112	157.117	96.6639	-2.11897	0.24071	-8.80301	1.33191e-18	4.00363e-17	serine-rich protein-like protein (AHRD V3.3 --* AT5G55980.1)
Solyc07g006860.3	A1_drought	A1_ck	98.844	3.98143	51.4127	4.63731	0.527043	8.79874	1.38364e-18	4.15209e-17	Xyloglucan endotransglucosylase/hydrolase (AHRD V3.3 *** A0A2G2WAA0_CAPBA)
Solyc11g071830.2	A1_drought	A1_ck	94.2981	5.53517	49.9166	4.08637	0.464675	8.79403	1.44291e-18	4.32263e-17	DnaJ protein like (AHRD V3.3 *** A0A2I0X6P9_9ASPA)
Solyc08g068730.1	A1_drought	A1_ck	142.486	25.8069	84.1466	2.46443	0.280494	8.78602	1.54957e-18	4.62651e-17	Tyramine n-hydroxycinnamoyl transferase (AHRD V3.3 *** Q5D8C0_CAPAN)
Solyc10g078930.2	A1_drought	A1_ck	167.789	41.6762	104.733	2.00933	0.228733	8.78462	1.56899e-18	4.67661e-17	Activator of 90 kDa heat shock protein ATPase-like protein 1 (AHRD V3.3 *** A0A1J3GDI7_NOCCA)
Solyc02g092670.1	A1_drought	A1_ck	9.38838	88.4844	48.9364	-3.23174	0.369265	-8.75181	2.09954e-18	6.1954e-17	Subtilisin-like protease (AHRD V3.3 *** A9XG40_TOBAC)
Solyc04g082120.3	A1_drought	A1_ck	18.5605	107.931	63.2456	-2.53828	0.290533	-8.73663	2.40162e-18	7.07497e-17	Prolyl oligopeptidase (AHRD V3.3 *** H2D7F1_COFAR)
Solyc03g078150.3	A1_drought	A1_ck	111.399	15.4501	63.4246	2.84817	0.326404	8.72592	2.64031e-18	7.76523e-17	Amino acid transporter family protein (AHRD V3.3 *** S8E0T7_9LAMI)
Solyc01g094010.3	A1_drought	A1_ck	17.508	105.243	61.3756	-2.58844	0.296986	-8.7157	2.88955e-18	8.47013e-17	Alpha/beta-hydrolases superfamily protein (AHRD V3.3 *** A0A2U1LX98_ARTAN)
Solyc01g109880.3	A1_drought	A1_ck	132.143	24.2176	78.1803	2.44785	0.281396	8.69897	3.349e-18	9.80066e-17	BZIP transcription factor (AHRD V3.3 *** Q8GTZ1_CAPCH)
Solyc01g095150.3	A1_drought	A1_ck	121.015	20.2371	70.6259	2.5795	0.29783	8.66097	4.67749e-18	1.36433e-16	late embryogenesis-like protein
Solyc01g006430.3	A1_drought	A1_ck	15.8216	100.885	58.3535	-2.67253	0.308959	-8.65009	5.14587e-18	1.49848e-16	Fatty acid desaturase (AHRD V3.3 *** E7CCC0_9BRAS)
Solyc07g032490.3	A1_drought	A1_ck	8.88556	83.4168	46.1512	-3.23092	0.373583	-8.64847	5.2196e-18	1.51746e-16	Major facilitator superfamily protein (AHRD V3.3 *** A0A1P8AZ04_ARATH)
Solyc04g006970.4	A1_drought	A1_ck	130.025	22.9601	76.4923	2.50021	0.289538	8.63518	5.8636e-18	1.69632e-16	Phosphoenolpyruvate carboxylase (AHRD V3.3 *** A6YM33_RICCO)
Solyc03g121540.3	A1_drought	A1_ck	6.363	76.9275	41.6452	-3.59268	0.416773	-8.62023	6.68171e-18	1.92985e-16	beta-galactosidase 3
Solyc02g063030.4	A1_drought	A1_ck	5.02635	74.7405	39.8834	-3.90027	0.452535	-8.61872	6.77086e-18	1.95241e-16	Mental retardation GTPase activating protein (AHRD V3.3 *** A0A1I9LSH4_ARATH)
Solyc03g114930.3	A1_drought	A1_ck	15.5585	97.9949	56.7767	-2.65598	0.309277	-8.58771	8.8721e-18	2.54588e-16	PsbP-like protein 1, chloroplastic (AHRD V3.3 *** A0A2G3A242_CAPAN)
Solyc05g055740.4	A1_drought	A1_ck	12.1975	90.0568	51.1271	-2.88329	0.335889	-8.58408	9.15688e-18	2.6191e-16	Tyrosine phosphatase family protein (AHRD V3.3 *** A0A2U1PX48_ARTAN)
Solyc04g005380.3	A1_drought	A1_ck	149.673	35.3008	92.487	2.08353	0.242955	8.57582	9.83868e-18	2.80958e-16	Ninja-family protein AFP3 (AHRD V3.3 *** A0A2G3CFM6_CAPCH)
Solyc05g052750.3	A1_drought	A1_ck	93.2773	3.98143	48.6294	4.55364	0.531229	8.57191	1.01786e-17	2.90198e-16	Alpha/beta hydrolase related protein (AHRD V3.3 *** Q8GZ10_ARATH)
Solyc01g091260.3	A1_drought	A1_ck	91.6246	3.95865	47.7916	4.52961	0.528522	8.57033	1.0319e-17	2.93727e-16	myeloid leukemia factor (AHRD V3.3 *** AT2G45380.4)
Solyc08g082250.3	A1_drought	A1_ck	3.3353	70.9375	37.1364	-4.41275	0.519382	-8.49614	1.95992e-17	5.51674e-16	endo-beta-1,4-D-glucanase (Cel8)
Solyc06g007160.4	A1_drought	A1_ck	12.4817	89.7249	51.1033	-2.84498	0.334967	-8.49332	2.00809e-17	5.64337e-16	Alternative NAD(P)H dehydrogenase mitochondrial-like (AHRD V3.3 *** A0A2K3P845_TRIPR)
Solyc11g020040.2	A1_drought	A1_ck	89.6995	6.71533	48.2074	3.735	0.439929	8.49001	2.06612e-17	5.79726e-16	heat shock protein 70
Solyc11g007540.2	A1_drought	A1_ck	6.09989	72.6427	39.3713	-3.57284	0.423383	-8.4388	3.20625e-17	8.93962e-16	Cytochrome P450 (AHRD V3.3 *** A0A346CEB0_TANCI)
Solyc04g005100.3	A1_drought	A1_ck	12.7471	91.0635	51.9053	-2.83465	0.336703	-8.41884	3.80221e-17	1.05846e-15	transcription factor MYB1R1-like (AHRD V3.3 *** A0A2I4GKI8_9ROSI)
Solyc04g007950.4	A1_drought	A1_ck	8.09854	78.2225	43.1605	-3.2776	0.389338	-8.41839	3.817e-17	1.06091e-15	Cysteine-rich repeat secretory protein 60 (AHRD V3.3 *** A0A2G3CFE1_CAPCH)
Solyc12g099440.3	A1_drought	A1_ck	138.243	30.5246	84.3837	2.17881	0.258968	8.41343	3.98191e-17	1.10501e-15	Glyoxysomal fatty acid beta-oxidation multifunctional protein MFP-a (AHRD V3.3 *** A0A2G2VJQ0_CAPBA)
Solyc05g007895.1	A1_drought	A1_ck	104.964	14.7119	59.8381	2.83739	0.337876	8.39772	4.55229e-17	1.25935e-15	RING/U-box superfamily protein (AHRD V3.3 *-* Q9LJE9_ARATH)
Solyc03g007890.3	A1_drought	A1_ck	100.826	11.0238	55.9248	3.1857	0.379467	8.39519	4.65123e-17	1.28271e-15	class 2 small heat shock protein Le-HSP17.6
Solyc09g011140.4	A1_drought	A1_ck	14.175	92.531	53.353	-2.70756	0.32292	-8.38461	5.08923e-17	1.39697e-15	NAD(P)-binding Rossmann-fold superfamily protein (AHRD V3.3 *** A0A1P8AYM6_ARATH),Pfam:PF13561
Solyc01g109700.3	A1_drought	A1_ck	3.59841	67.8211	35.7097	-4.23344	0.505179	-8.38008	5.28915e-17	1.4496e-15	bHLH transcription factor 010
Solyc09g082760.3	A1_drought	A1_ck	2.78567	69.8366	36.3112	-4.65227	0.55602	-8.36709	5.906e-17	1.61367e-15	Aspartic proteinase A1 (AHRD V3.3 *** A0A2G3CJM2_CAPCH)
Solyc05g055010.4	A1_drought	A1_ck	92.4304	10.2885	51.3594	3.16438	0.379488	8.33855	7.52095e-17	2.03967e-15	RNA-binding protein 42 (AHRD V3.3 *** A0A2I4E3H6_9ROSI)
Solyc08g016670.3	A1_drought	A1_ck	145.158	34.5298	89.8439	2.07137	0.24841	8.33852	7.52278e-17	2.03967e-15	calcyclin-binding protein-like (AHRD V3.3 *** A0A2I4DRI6_9ROSI)
Solyc03g019650.3	A1_drought	A1_ck	92.0153	10.3113	51.1633	3.15742	0.379207	8.32639	8.33467e-17	2.24947e-15	Major facilitator superfamily protein (AHRD V3.3 *-* A0A2U1MHC8_ARTAN)
Solyc07g017610.3	A1_drought	A1_ck	105.155	15.4273	60.2912	2.76667	0.333739	8.28991	1.13335e-16	3.04953e-15	Saccharopine dehydrogenase / Homospermidine synthase (AHRD V3.3 *** A0A200PV89_9MAGN)
Solyc03g096760.1	A1_drought	A1_ck	2.52024	68.7524	35.6363	-4.78002	0.577807	-8.27269	1.30967e-16	3.50798e-15	Protein RESPONSE TO LOW SULFUR 2 (AHRD V3.3 *-* LSU2_ARATH)
Solyc12g087840.1	A1_drought	A1_ck	25.9702	126.864	76.4169	-2.29189	0.277334	-8.26399	1.40882e-16	3.76216e-15	RING/U-box superfamily protein (AHRD V3.3 *-* A0A2U1LC40_ARTAN)
Solyc11g010960.2	A1_drought	A1_ck	16.3666	96.4264	56.3965	-2.55826	0.309862	-8.25613	1.50475e-16	4.01228e-15	Alcohol dehydrogenase (AHRD V3.3 *** A0A1Y1I027_KLENI)
Solyc07g064900.3	A1_drought	A1_ck	104.526	15.8821	60.2042	2.71856	0.329335	8.25471	1.52267e-16	4.05398e-15	DUF3537 domain-containing protein (AHRD V3.3 *** A0A1Q3D045_CEPFO)
Solyc00g500140.1	A1_drought	A1_ck	7.02501	77.4824	42.2537	-3.47466	0.421453	-8.24448	1.65883e-16	4.40985e-15	ATP synthase epsilon chain, chloroplastic (AHRD V3.3 *** A0A1U8QCD5_CAPAN)
Solyc03g025810.4	A1_drought	A1_ck	198.191	0	99.0953	9.82154	1.19394	8.22619	1.93266e-16	5.12242e-15	Low-temperature-induced 65 kDa protein (AHRD V3.3 *-* LTI65_ARATH)
Solyc06g150138.1	A1_drought	A1_ck	86.0722	8.32651	47.1994	3.36881	0.410036	8.2159	2.10571e-16	5.57274e-15	Unknown protein
Solyc05g150152.1	A1_drought	A1_ck	10.8842	86.3943	48.6392	-2.99246	0.364593	-8.20767	2.2553e-16	5.9597e-15	Photosystem I reaction centre subunit N protein (AHRD V3.3 *** A0A2U1NHW7_ARTAN)
Solyc07g064410.1	A1_drought	A1_ck	9.76155	79.4274	44.5945	-3.02865	0.369654	-8.19322	2.54332e-16	6.7108e-15	Fatty acid desaturase 4, chloroplastic (AHRD V3.3 *** A0A1U8FLY9_CAPAN)
Solyc12g006460.2	A1_drought	A1_ck	18.06	98.5309	58.2954	-2.44823	0.300454	-8.14844	3.68658e-16	9.66977e-15	Cytochrome P450 (AHRD V3.3 *** A0A200PPF3_9MAGN)
Solyc03g007920.4	A1_drought	A1_ck	29.2237	123.879	76.5514	-2.08552	0.256316	-8.13652	4.06814e-16	1.0639e-14	Glutaminyl-peptide cyclotransferase (AHRD V3.3 *** A0A1U8FZB4_CAPAN)
Solyc09g007240.3	A1_drought	A1_ck	8.88788	75.8452	42.3666	-3.09362	0.381197	-8.11554	4.83614e-16	1.25548e-14	2%2C3-bisphosphoglycerate-independent phosphoglycerate mutase (AHRD V3.3 *** AT3G53470.2)
Solyc04g014600.3	A1_drought	A1_ck	92.5597	7.91729	50.2385	3.54342	0.436723	8.11364	4.91254e-16	1.27345e-14	Adenine nucleotide alpha hydrolases-like superfamily protein (AHRD V3.3 *** A0A2U1NYH2_ARTAN)
Solyc06g060310.3	A1_drought	A1_ck	10.2479	78.1333	44.1906	-2.92893	0.362198	-8.08656	6.13742e-16	1.58632e-14	Chlorophyllide a oxygenase, chloroplastic (AHRD V3.3 *** A0A2G3C7C2_CAPCH)
Solyc09g064630.3	A1_drought	A1_ck	29.7078	121.863	75.7852	-2.03649	0.252482	-8.06589	7.27062e-16	1.86831e-14	Tetratricopeptide repeat (TPR)-like superfamily protein (AHRD V3.3 *-* F4K464_ARATH)
Solyc04g016220.4	A1_drought	A1_ck	5.81337	67.0947	36.4541	-3.52596	0.437366	-8.06182	7.51644e-16	1.92867e-14	Glycosyltransferase (AHRD V3.3 *-* A0A0A1WC49_NICAT)
Solyc02g088610.4	A1_drought	A1_ck	101.892	16.6521	59.2722	2.6131	0.324557	8.0513	8.19164e-16	2.09888e-14	LeHSP110/ClpB heat shock protein
Solyc02g085145.1	A1_drought	A1_ck	4.76324	65.4765	35.1199	-3.791	0.471412	-8.0418	8.85279e-16	2.26501e-14	Transcription factor RADIALIS (AHRD V3.3 *** A0A1U8FSL3_CAPAN)
Solyc01g099630.4	A1_drought	A1_ck	6.3864	68.365	37.3757	-3.42011	0.427181	-8.00624	1.18273e-15	3.00435e-14	xyloglucan endotransglucosylase-hydrolase 1
Solyc11g066950.2	A1_drought	A1_ck	1.12034	85.0132	43.0668	-6.25757	0.782328	-7.99865	1.25787e-15	3.19062e-14	Stress responsive A/B barrel domain-containing protein (AHRD V3.3 *** A0A2K3N653_TRIPR)
Solyc03g005260.3	A1_drought	A1_ck	19.7253	99.2216	59.4734	-2.33135	0.291526	-7.99705	1.27431e-15	3.22772e-14	ATP sulfurylase (AHRD V3.3 *** Q9ZNZ8_BRAJU)
Solyc11g072860.2	A1_drought	A1_ck	1.11802	82.1712	41.6446	-6.20899	0.778394	-7.97666	1.50349e-15	3.80276e-14	Histone H4 (AHRD V3.3 *-* F2E7L1_HORVV)
Solyc01g087710.2	A1_drought	A1_ck	10.5344	77.7498	44.1421	-2.88284	0.361745	-7.96926	1.59621e-15	4.02577e-14	UPF0114 domain-containing protein (AHRD V3.3 *** A0A1Q3C5D7_CEPFO)
Solyc06g072130.4	A1_drought	A1_ck	303.849	0.408248	152.129	9.4758	1.19026	7.96114	1.70462e-15	4.29306e-14	tonoplast intrinsic protein 3.1
Solyc09g091550.3	A1_drought	A1_ck	1.12034	82.1988	41.6596	-6.20915	0.781165	-7.94857	1.88678e-15	4.73837e-14	S-adenosyl-L-methionine-dependent methyltransferases superfamily protein (AHRD V3.3 *** A0A2U1PMX3_ARTAN)
Solyc06g051020.2	A1_drought	A1_ck	118.472	25.806	72.1389	2.19933	0.277143	7.93572	2.09279e-15	5.24829e-14	Peptide-N4-(N-acetyl-beta-glucosaminyl)asparagine amidase A (AHRD V3.3 *** A0A200PX65_9MAGN)
Solyc11g042630.3	A1_drought	A1_ck	4.45332	62.3334	33.3934	-3.80994	0.480464	-7.92972	2.19633e-15	5.50013e-14	DUF506 domain-containing protein (AHRD V3.3 *** A0A1Q3CKJ0_CEPFO)
Solyc07g008240.3	A1_drought	A1_ck	0	114.807	57.4037	-9.54867	1.20575	-7.91925	2.38949e-15	5.967e-14	Non-symbiotic hemoglobin like (AHRD V3.3 *** A0A2R6R1Q2_ACTCH)
Solyc08g077370.4	A1_drought	A1_ck	84.7683	2.38212	43.5752	5.1536	0.651403	7.91153	2.54242e-15	6.33993e-14	Purine permease (AHRD V3.3 *** A0A2P5BSS2_TREOI)
Solyc07g056640.1	A1_drought	A1_ck	135.429	33.7233	84.5763	2.00506	0.253566	7.90746	2.62685e-15	6.54127e-14	Unknown protein
Solyc08g078900.1	A1_drought	A1_ck	0.284196	207.542	103.913	-9.44091	1.19711	-7.88643	3.10952e-15	7.73231e-14	Bifunctional inhibitor/lipid-transfer protein/seed storage 2S albumin superfamily protein (AHRD V3.3 *** A0A2U1PU47_ARTAN)
Solyc12g042600.2	A1_drought	A1_ck	22.2571	105.615	63.936	-2.24808	0.285526	-7.87348	3.44924e-15	8.51726e-14	Glycosyltransferase (AHRD V3.3 *** B1Q468_ANTMA)
Solyc06g050170.4	A1_drought	A1_ck	24.4628	108.852	66.6574	-2.15448	0.273803	-7.86872	3.5829e-15	8.835e-14	Potassium transporter (AHRD V3.3 *** A0A1Q3B385_CEPFO)
Solyc08g068870.3	A1_drought	A1_ck	33.0477	133.785	83.4165	-2.01755	0.256508	-7.86544	3.67816e-15	9.05728e-14	Eukaryotic aspartyl protease family protein, expressed (AHRD V3.3 *** Q2R8V2_ORYSJ)
Solyc08g067330.1	A1_drought	A1_ck	0.833825	99.4386	50.1362	-6.90039	0.877487	-7.86382	3.72602e-15	9.16238e-14	Chlorophyll a-b binding protein, chloroplastic (AHRD V3.3 *-* A0A2G2W7Q4_CAPBA)
Solyc12g006210.1	A1_drought	A1_ck	79.323	4.36883	41.8459	4.18427	0.533578	7.84191	4.43748e-15	1.08967e-13	ATP synthase subunit beta (AHRD V3.3 *-* A0A2G2X5Q2_CAPBA)
Solyc04g080040.3	A1_drought	A1_ck	18.6073	94.7398	56.6735	-2.34902	0.299747	-7.83666	4.62697e-15	1.13325e-13	Auxilin-related protein 2 (AHRD V3.3 *** A0A2G3CQ94_CAPCH)
Solyc01g091870.3	A1_drought	A1_ck	10.2924	75.6591	42.9758	-2.88059	0.36758	-7.83664	4.62772e-15	1.13325e-13	SPX domain-containing protein (AHRD V3.3 *** D7MDY2_ARALL)
Solyc01g090340.3	A1_drought	A1_ck	11.1005	77.0789	44.0897	-2.79518	0.357537	-7.81789	5.37158e-15	1.31359e-13	Ethylene-responsive transcription factor 2 (AHRD V3.3 *** A0A2G3DEZ8_CAPCH)
Solyc02g085100.3	A1_drought	A1_ck	8.88788	71.0316	39.9597	-2.99924	0.383673	-7.81719	5.40162e-15	1.31911e-13	Glucose-6-phosphate 1-epimerase (AHRD V3.3 *** A0A2G3AQU6_CAPCH)
Solyc04g074640.4	A1_drought	A1_ck	1.66765	64.1825	32.9251	-5.26863	0.67472	-7.80861	5.78208e-15	1.40814e-13	Ascorbate peroxidase (AHRD V3.3 *** A0A0K2SS60_CITUN)
Solyc04g009910.3	A1_drought	A1_ck	105.455	17.8778	61.6665	2.56028	0.32891	7.78412	7.01999e-15	1.70259e-13	Phosphoenolpyruvate carboxylase kinase (AHRD V3.3 *** Q9SDY0_SOLLC)
Solyc09g008650.3	A1_drought	A1_ck	26.99	112.981	69.9856	-2.0678	0.265741	-7.78125	7.1811e-15	1.73928e-13	Peptidylprolyl isomerase (AHRD V3.3 *** A0A1U8E6I5_CAPAN)
Solyc01g098400.3	A1_drought	A1_ck	80.9255	2.38212	41.6538	5.08653	0.654402	7.77279	7.67741e-15	1.84686e-13	Histidine phosphotransfer protein (AHRD V3.3 *** A0A0A1WCB7_NICAT)
Solyc05g051545.1	A1_drought	A1_ck	4.45564	62.8366	33.6461	-3.82076	0.491792	-7.76906	7.90728e-15	1.89957e-13	EPIDERMAL PATTERNING FACTOR-like protein 1 (AHRD V3.3 *** A0A2G2ZJC2_CAPAN),Pfam:PF17181
Solyc10g006040.1	A1_drought	A1_ck	6.95712	65.4974	36.2272	-3.23738	0.417565	-7.75299	8.97507e-15	2.15317e-13	Serine acetyltransferase (AHRD V3.3 *** A0A2K3M2Y7_TRIPR)
Solyc04g071960.3	A1_drought	A1_ck	9.74279	72.9807	41.3618	-2.90795	0.375104	-7.75238	9.01888e-15	2.16075e-13	NAD(P)-binding Rossmann-fold superfamily protein (AHRD V3.3 *** A0A2U1QER6_ARTAN),Pfam:PF13561
Solyc09g011490.3	A1_drought	A1_ck	22.7787	103.234	63.0062	-2.18061	0.281371	-7.74995	9.19294e-15	2.19947e-13	Glutathione S-transferase (AHRD V3.3 *** C0LF68_CAPAN)
Solyc08g075470.3	A1_drought	A1_ck	15.2954	85.3243	50.3098	-2.48148	0.321501	-7.71842	1.17781e-14	2.80661e-13	WAT1-related protein (AHRD V3.3 *** K4CMR4_SOLLC)
Solyc05g012325.1	A1_drought	A1_ck	5.79229	62.7189	34.2556	-3.43037	0.444462	-7.71803	1.18145e-14	2.81149e-13	Ureide permease (AHRD V3.3 *** A0A2R6PBP7_ACTCH)
Solyc06g076540.1	A1_drought	A1_ck	79.8731	2.37121	41.1221	5.06814	0.657267	7.71092	1.24914e-14	2.96859e-13	Class I heat shock protein (AHRD V3.3 *** A0A2K3M3P7_TRIPR)
Solyc08g005930.1	A1_drought	A1_ck	9.45627	71.089	40.2726	-2.91191	0.3785	-7.69327	1.43425e-14	3.39484e-13	F-box/kelch-repeat protein SKIP25 (AHRD V3.3 *** A0A2G2XM52_CAPBA)
Solyc06g076580.1	A1_drought	A1_ck	81.9594	3.14215	42.5508	4.69146	0.609934	7.69176	1.45123e-14	3.43044e-13	Unknown protein
Solyc01g006400.4	A1_drought	A1_ck	2.50147	57.1381	29.8198	-4.51535	0.58752	-7.68545	1.52459e-14	3.59425e-13	Pistil extensin like protein, partial CDS only (AHRD V3.3 *-* Q7DLN2_TOBAC)
Solyc02g086650.3	A1_drought	A1_ck	5.81569	61.9024	33.859	-3.40982	0.444284	-7.67487	1.65589e-14	3.89343e-13	Phosphoenolpyruvate/phosphate translocator 2, chloroplastic (AHRD V3.3 *** A0A2G2XHT3_CAPBA)
Solyc03g114940.3	A1_drought	A1_ck	22.4991	102.723	62.6108	-2.19161	0.285694	-7.67119	1.70406e-14	4.00138e-13	Cytochrome P450 (AHRD V3.3 *** A0A200PRH8_9MAGN)
Solyc01g099410.3	A1_drought	A1_ck	13.057	79.8793	46.4681	-2.61328	0.341835	-7.64485	2.09188e-14	4.89256e-13	Histone H2A (AHRD V3.3 *** A0A0H5QLQ1_9EUKA)
Solyc08g080590.3	A1_drought	A1_ck	7.19451	64.7136	35.954	-3.16607	0.415341	-7.62282	2.48193e-14	5.76675e-13	Thaumatin-like protein (AHRD V3.3 *-* A0A2G3DBA4_CAPCH)
Solyc05g051580.3	A1_drought	A1_ck	11.0584	74.1638	42.6111	-2.74239	0.360749	-7.60193	2.91745e-14	6.76979e-13	Phototropic-responsive NPH3 family protein (AHRD V3.3 *** A0A1P8BAS4_ARATH)
Solyc05g011890.1	A1_drought	A1_ck	3.0511	56.4792	29.7651	-4.20892	0.553723	-7.60113	2.93565e-14	6.8031e-13	Sulfotransferase (AHRD V3.3 *** A0A2G3B6Y2_CAPCH)
Solyc06g069730.3	A1_drought	A1_ck	0	88.7727	44.3863	-9.17832	1.21318	-7.56549	3.86402e-14	8.90788e-13	Chlorophyll a-b binding protein, chloroplastic (AHRD V3.3 *** A0A1U8GPF4_CAPAN)
Solyc06g083040.3	A1_drought	A1_ck	26.4123	108.398	67.4053	-2.03807	0.269856	-7.55246	4.27125e-14	9.80837e-13	wound-inducible carboxypeptidase
Solyc05g009420.1	A1_drought	A1_ck	4.71643	59.232	31.9742	-3.64965	0.483696	-7.54535	4.51084e-14	1.03184e-12	transmembrane protein (AHRD V3.3 *-* AT1G25400.2)
Solyc10g080730.3	A1_drought	A1_ck	17.205	87.3328	52.2689	-2.34345	0.310669	-7.54323	4.58467e-14	1.04738e-12	Thioredoxin-like 1-1, chloroplastic (AHRD V3.3 *** A0A2G2YNL4_CAPAN)
Solyc03g120920.1	A1_drought	A1_ck	19.7932	94.5693	57.1812	-2.25923	0.300797	-7.5108	5.8768e-14	1.33687e-12	DUF1677 domain-containing protein (AHRD V3.3 *** A0A1Q3DB84_CEPFO)
Solyc01g098560.3	A1_drought	A1_ck	111.096	24.9895	68.0428	2.1519	0.286511	7.51068	5.88206e-14	1.33687e-12	Sugar facilitator protein 8
Solyc06g075650.3	A1_drought	A1_ck	3.07219	54.4033	28.7377	-4.15323	0.553516	-7.50336	6.22033e-14	1.41193e-12	tonoplast intrinsic protein 1.2
Solyc03g082420.3	A1_drought	A1_ck	75.448	2.34746	38.8977	4.98758	0.665303	7.49671	6.54419e-14	1.48165e-12	Small heat shock protein, chloroplastic (AHRD V3.3 *** HS21C_SOLLC)
Solyc01g103100.3	A1_drought	A1_ck	13.8674	79.3263	46.5969	-2.51572	0.335632	-7.49545	6.60727e-14	1.49402e-12	NAD(P)-binding Rossmann-fold superfamily protein (AHRD V3.3 *** A0A2U1N9F9_ARTAN)
Solyc03g120470.4	A1_drought	A1_ck	6.6706	61.9441	34.3073	-3.21625	0.42941	-7.48993	6.8911e-14	1.55621e-12	tonoplast intrinsic protein 2.2
Solyc08g067320.3	A1_drought	A1_ck	0.549628	127.277	63.9132	-7.84168	1.04961	-7.47101	7.95811e-14	1.79032e-12	Chlorophyll a-b binding protein, chloroplastic (AHRD V3.3 *-* A0A2G3D4H8_CAPCH)
Solyc08g062960.4	A1_drought	A1_ck	72.8653	2.35934	37.6123	4.93748	0.661302	7.4663	8.24827e-14	1.85324e-12	Heat shock transcription factor (AHRD V3.3 *-* A0A1Y1I763_KLENI)
Solyc01g081480.3	A1_drought	A1_ck	13.5786	78.1917	45.8852	-2.52433	0.338953	-7.44744	9.517e-14	2.1356e-12	GPI inositol-deacylase PGAP1-like protein (AHRD V3.3 *** A0A2U1LZR3_ARTAN)
Solyc07g043500.1	A1_drought	A1_ck	10.0082	70.2805	40.1444	-2.81319	0.378049	-7.44134	9.96665e-14	2.23084e-12	Glycosyltransferase (AHRD V3.3 *** C5NN15_CATRO)
Solyc08g005800.4	A1_drought	A1_ck	6.40749	60.3576	33.3825	-3.23913	0.435398	-7.43947	1.01091e-13	2.25986e-12	Pectin acetylesterase (AHRD V3.3 *** A0A1U8F2I8_CAPAN)
Solyc01g093965.2	A1_drought	A1_ck	16.1971	85.3589	50.778	-2.40246	0.323195	-7.43347	1.05785e-13	2.35589e-12	MADS-box transcription factor (AHRD V3.3 *** Q1EMR8_PLAMJ)
Solyc02g086350.3	A1_drought	A1_ck	10.8444	73.9557	42.4	-2.77064	0.372906	-7.42986	1.08715e-13	2.41809e-12	Protein PLASTID MOVEMENT IMPAIRED 2 (AHRD V3.3 *** A0A1J3GMT9_NOCCA)
Solyc07g006500.3	A1_drought	A1_ck	75.7024	9.91394	42.8082	2.9324	0.396663	7.39268	1.43897e-13	3.18861e-12	trehalose-6-phosphate synthase 1
Solyc05g015640.3	A1_drought	A1_ck	28.6039	117.041	72.8223	-2.03206	0.275153	-7.38521	1.52215e-13	3.36872e-12	transmembrane protein (AHRD V3.3 *-* AT1G27300.1)
Solyc04g077980.1	A1_drought	A1_ck	71.3288	7.94007	39.6344	3.1678	0.429323	7.37861	1.59954e-13	3.53116e-12	C2H2-type zinc finger protein
Solyc09g072770.1	A1_drought	A1_ck	1.40454	58.6829	30.0437	-5.40038	0.733306	-7.36443	1.77907e-13	3.91771e-12	Pollen Ole e 1 allergen and extensin family protein (AHRD V3.3 *-* F4IK06_ARATH)
Solyc03g123410.1	A1_drought	A1_ck	0.549628	118.808	59.6787	-7.74176	1.0518	-7.3605	1.83217e-13	4.02964e-12	Germin-like protein 1 (AHRD V3.3 *** A0A1U8G802_CAPAN)
Solyc07g055740.1	A1_drought	A1_ck	0.833825	76.3041	38.569	-6.51741	0.889274	-7.32891	2.32036e-13	5.07184e-12	strictosidine synthase
Solyc10g008910.1	A1_drought	A1_ck	1.12034	62.7744	31.9474	-5.81982	0.794386	-7.32619	2.36784e-13	5.16287e-12	Histone H3 (AHRD V3.3 *** B3TM40_ELAGV)
Solyc05g053550.3	A1_drought	A1_ck	9.7217	67.9677	38.8447	-2.8057	0.383456	-7.31688	2.53805e-13	5.5204e-12	chalcone synthase 2
Solyc08g078040.4	A1_drought	A1_ck	64.6559	3.97052	34.3132	4.02616	0.550352	7.31561	2.56216e-13	5.56601e-12	FAD/NAD(P)-binding oxidoreductase family protein (AHRD V3.3 *** A0A2U1Q205_ARTAN)
Solyc01g086920.3	A1_drought	A1_ck	1.66765	53.6066	27.6371	-5.00812	0.687967	-7.27959	3.34834e-13	7.23839e-12	Leucine-rich repeat receptor-like protein (AHRD V3.3 *** H6V789_MALDO)
Solyc08g081220.1	A1_drought	A1_ck	1.38113	56.3514	28.8663	-5.34447	0.734299	-7.27833	3.37977e-13	7.29743e-12	Cytochrome P450 (AHRD V3.3 *** A0A200Q5S5_9MAGN)
Solyc03g116530.3	A1_drought	A1_ck	97.5622	1.19106	49.3766	6.35642	0.874072	7.2722	3.53688e-13	7.61806e-12	Lactoylglutathione lyase / glyoxalase I family protein (AHRD V3.3 *** A0A2U1MV65_ARTAN)
Solyc06g053220.3	A1_drought	A1_ck	107.493	25.7713	66.6323	2.05949	0.283628	7.26122	3.83615e-13	8.23261e-12	Homeobox-leucine zipper protein HOX6 (AHRD V3.3 *** A0A2G2WIJ7_CAPBA)
Solyc02g092350.3	A1_drought	A1_ck	64.7902	5.14971	34.9699	3.65187	0.503372	7.25481	4.02238e-13	8.59062e-12	Transmembrane protein (AHRD V3.3 *** Q1PDF2_ARATH)
Solyc08g061270.1	A1_drought	A1_ck	81.4541	13.4871	47.4706	2.59366	0.35838	7.23716	4.58165e-13	9.73653e-12	DUF1677 family protein (DUF1677) (AHRD V3.3 *** Q9SK23_ARATH)
Solyc02g079190.3	A1_drought	A1_ck	12.4395	72.9727	42.7061	-2.54932	0.352263	-7.23698	4.58792e-13	9.73653e-12	Protein AUXIN SIGNALING F-BOX 3 (AHRD V3.3 *** A0A2G3D604_CAPCH)
Solyc09g014400.3	A1_drought	A1_ck	22.2034	94.0947	58.149	-2.08314	0.287852	-7.23686	4.59193e-13	9.73653e-12	Phosphoglucan, water dikinase, chloroplastic (AHRD V3.3 *-* A0A1J3J5B0_NOCCA)
Solyc01g102960.3	A1_drought	A1_ck	412.643	7.39321	210.018	5.79421	0.803111	7.2147	5.40517e-13	1.14199e-11	22.0 kDa class IV heat shock protein (AHRD V3.3 *** A0A2G3ATG3_CAPCH)
Solyc01g103760.3	A1_drought	A1_ck	10.8397	68.2303	39.535	-2.65546	0.368107	-7.21384	5.43969e-13	1.14791e-11	magnesium transporter NIPA (DUF803) (AHRD V3.3 *** AT4G13800.8)
Solyc11g010200.3	A1_drought	A1_ck	6.9548	58.7692	32.862	-3.08095	0.4283	-7.19344	6.31774e-13	1.32688e-11	14-3-3 family protein AF079104
Solyc01g107170.2	A1_drought	A1_ck	62.8072	3.95865	33.3829	3.98473	0.554848	7.18166	6.88678e-13	1.44296e-11	Zinc finger protein (AHRD V3.3 *** A0T3Q5_SOLTU)
Solyc11g069270.2	A1_drought	A1_ck	17.6868	84.8477	51.2672	-2.25926	0.314635	-7.18056	6.94248e-13	1.45291e-11	beta-galactosidase 5
Solyc02g089350.3	A1_drought	A1_ck	0	67.9905	33.9952	-8.79261	1.22485	-7.17853	7.04663e-13	1.47297e-11	Gibberellin regulated protein (AHRD V3.3 *** A0A2U1PE48_ARTAN)
Solyc03g112760.3	A1_drought	A1_ck	21.3508	91.2677	56.3092	-2.09513	0.292441	-7.16428	7.81978e-13	1.63266e-11	transmembrane protein (AHRD V3.3 *** AT3G48200.1)
Solyc04g078600.3	A1_drought	A1_ck	89.5888	17.4804	53.5346	2.35884	0.330337	7.14072	9.28414e-13	1.92477e-11	hypothetical protein (AHRD V3.3 *** AT5G47830.1)
Solyc07g007260.4	A1_drought	A1_ck	0	65.0891	32.5446	-8.7302	1.22438	-7.13031	1.00141e-12	2.07368e-11	Metallocarboxypeptidase inhibitor (AHRD V3.3 *-* A0A2G3BXM1_CAPCH)
Solyc01g107430.2	A1_drought	A1_ck	3.62182	50.4427	27.0322	-3.80365	0.533544	-7.12903	1.01081e-12	2.09071e-11	Zinc finger protein (AHRD V3.3 *** A0A200QZQ7_9MAGN)
Solyc05g007830.3	A1_drought	A1_ck	1.95417	50.3952	26.1747	-4.69566	0.658824	-7.12733	1.02338e-12	2.11422e-11	expansin12
Solyc08g066420.1	A1_drought	A1_ck	17.2917	82.9441	50.1179	-2.26576	0.318356	-7.11706	1.10256e-12	2.26987e-11	Polyketide cyclase/dehydrase and lipid transport superfamily protein (AHRD V3.3 *** A0A2U1PZR8_ARTAN)
Solyc12g009650.2	A1_drought	A1_ck	1.69105	50.8281	26.2596	-4.9283	0.693339	-7.10806	1.17683e-12	2.41996e-11	Sl proline-rich protein
Solyc08g079900.3	A1_drought	A1_ck	0.833825	68.1927	34.5133	-6.35595	0.894495	-7.10563	1.19778e-12	2.46017e-11	Subtilisin-like protease (AHRD V3.3 *** Q9LWA4_SOLLC)
Solyc03g118120.3	A1_drought	A1_ck	4.45332	51.6219	28.0376	-3.53771	0.499952	-7.07611	1.48261e-12	3.03027e-11	Transferring glycosyl group transferase (AHRD V3.3 *** A0A2K3L539_TRIPR)
Solyc03g119110.4	A1_drought	A1_ck	23.9225	97.6165	60.7695	-2.03035	0.287077	-7.07249	1.52178e-12	3.10405e-11	GPI-anchored protein (AHRD V3.3 *** AT3G18050.1)
Solyc06g084140.4	A1_drought	A1_ck	2.21728	48.016	25.1166	-4.43506	0.627817	-7.06426	1.61471e-12	3.28603e-11	Sulfate transporter (AHRD V3.3 *** Q70BL1_BRAOL)
Solyc01g058720.4	A1_drought	A1_ck	3.35406	49.6846	26.5193	-3.89584	0.553371	-7.0402	1.91968e-12	3.88878e-11	Calcium-binding EF-hand (AHRD V3.3 *** A0A2U1NQC6_ARTAN)
Solyc07g043480.1	A1_drought	A1_ck	6.69168	56.4108	31.5513	-3.07946	0.43814	-7.02849	2.08783e-12	4.21495e-11	Glycosyltransferase (AHRD V3.3 *** A0A2G3BZR4_CAPCH)
Solyc03g032090.1	A1_drought	A1_ck	75.4056	11.9215	43.6636	2.66186	0.380239	7.00049	2.55075e-12	5.1203e-11	Amino acid transporter (AHRD V3.3 *** A0A200PYH9_9MAGN)
Solyc01g057000.3	A1_drought	A1_ck	78.6905	0	39.3453	8.4893	1.21582	6.98239	2.90201e-12	5.80566e-11	Universal stress protein
Solyc05g010470.4	A1_drought	A1_ck	59.2741	3.17584	31.225	4.22211	0.60559	6.97189	3.12704e-12	6.24878e-11	WD40 repeat (AHRD V3.3 *** A0A200QLQ1_9MAGN)
Solyc09g015450.3	A1_drought	A1_ck	62.4222	6.37542	34.3988	3.2961	0.472791	6.97157	3.13413e-12	6.25589e-11	hypothetical protein (AHRD V3.3 --* AT3G51750.3)
Solyc06g066600.3	A1_drought	A1_ck	58.9838	3.95865	31.4712	3.895	0.55872	6.97129	3.14058e-12	6.26171e-11	plastidic glucose translocator 2
Solyc10g006900.3	A1_drought	A1_ck	3.3119	47.6443	25.4781	-3.84038	0.553584	-6.93731	3.99644e-12	7.89698e-11	light dependent NADH:protochlorophyllide oxidoreductase 3 s2
Solyc09g063150.3	A1_drought	A1_ck	67.3562	8.74566	38.0509	2.94631	0.426035	6.91566	4.65694e-12	9.16124e-11	Glutathione S-transferase (AHRD V3.3 *** A0A200PVK3_9MAGN)
Solyc06g066680.3	A1_drought	A1_ck	58.2929	2.77946	30.5362	4.39121	0.635908	6.90542	5.00546e-12	9.82501e-11	Mitochondrial carrier protein (AHRD V3.3 *** A0A200PP03_9MAGN)
Solyc01g094790.3	A1_drought	A1_ck	16.8905	79.04	47.9652	-2.22424	0.322777	-6.89096	5.54168e-12	1.08535e-10	Cysteine synthase (AHRD V3.3 *** A0A2G3BSX6_CAPCH)
Solyc11g008900.2	A1_drought	A1_ck	17.9921	81.229	49.6105	-2.17318	0.315881	-6.87974	5.9961e-12	1.17175e-10	Zinc finger transcription factor 65
Solyc06g060840.1	A1_drought	A1_ck	74.2752	0	37.1376	8.4045	1.22338	6.8699	6.42481e-12	1.25277e-10	Oleosin (AHRD V3.3 *** A0A1U8H204_CAPAN)
Solyc03g080080.4	A1_drought	A1_ck	17.4424	79.3016	48.372	-2.18319	0.318109	-6.86304	6.74091e-12	1.31151e-10	Calcium-binding endonuclease/exonuclease/phosphatase family (AHRD V3.3 *** F4JYU5_ARATH)
Solyc07g063470.1	A1_drought	A1_ck	57.3855	3.57318	30.4793	4.00517	0.58407	6.85735	7.01485e-12	1.35884e-10	hypothetical protein (AHRD V3.3 *** AT1G52855.1)
Solyc09g018170.4	A1_drought	A1_ck	18.8961	82.1247	50.5104	-2.12074	0.30978	-6.84596	7.59636e-12	1.46827e-10	MAP kinase kinase kinase 70
Solyc01g092950.3	A1_drought	A1_ck	14.2218	73.1213	43.6716	-2.36537	0.345556	-6.84511	7.64148e-12	1.47377e-10	MADS-box protein (AHRD V3.3 *** A1BQ41_VITVI)
Solyc04g078450.4	A1_drought	A1_ck	116.047	0.805591	58.4263	7.19091	1.05054	6.84495	7.65013e-12	1.47384e-10	Unknown protein
Solyc12g070090.1	A1_drought	A1_ck	58.5092	5.1388	31.824	3.5051	0.512353	6.84117	7.8549e-12	1.51164e-10	Glutamyl-tRNA(Gln) amidotransferase subunit A (AHRD V3.3 *** A0A2K3P166_TRIPR)
Solyc12g094720.3	A1_drought	A1_ck	7.21791	55.1752	31.1965	-2.9345	0.42898	-6.84064	7.88402e-12	1.5156e-10	PsbP family (AHRD V3.3 *** A0A2U1P1U5_ARTAN)
Solyc03g025830.4	A1_drought	A1_ck	60.5977	1.97387	31.2858	4.93423	0.724448	6.81102	9.69065e-12	1.85886e-10	Myosin heavy chain-related protein (AHRD V3.3 *** Q9C8T4_ARATH)
Solyc10g074930.1	A1_drought	A1_ck	13.5575	70.5341	42.0458	-2.37731	0.349909	-6.79407	1.09012e-11	2.08881e-10	Ribosomal protein S6 kinase (AHRD V3.3 *** A0A1W1EMP4_SOLTU)
Solyc07g052480.3	A1_drought	A1_ck	4.43224	48.0031	26.2177	-3.4352	0.506709	-6.77944	1.20644e-11	2.30919e-10	isocitrate lyase LEU18678
Solyc04g011880.1	A1_drought	A1_ck	8.62477	58.8484	33.7366	-2.77186	0.409139	-6.77486	1.24528e-11	2.37839e-10	Monothiol glutaredoxin-S1 (AHRD V3.3 *** A0A2G3CDX4_CAPCH)
Solyc12g010230.2	A1_drought	A1_ck	17.6039	80.6175	49.1107	-2.19987	0.325108	-6.76659	1.31849e-11	2.5128e-10	Calcineurin-like metallo-phosphoesterase superfamily protein (AHRD V3.3 *** A0A2U1LQM8_ARTAN)
Solyc08g075880.4	A1_drought	A1_ck	96.8525	22.3229	59.5877	2.12035	0.31442	6.74367	1.54433e-11	2.92744e-10	Heavy metal-associated isoprenylated plant protein (AHRD V3.3 *** A0A2R6PHP1_ACTCH)
Solyc03g013440.4	A1_drought	A1_ck	59.8495	6.35167	33.1006	3.23588	0.480358	6.73639	1.62366e-11	3.07454e-10	Amino acid transporter (AHRD V3.3 *-* A0A200QES2_9MAGN)
Solyc03g082610.1	A1_drought	A1_ck	13.9353	71.1326	42.534	-2.35451	0.349605	-6.73477	1.64186e-11	3.10568e-10	Senescence regulator S40 (AHRD V3.3 *** A0A200QWC0_9MAGN)
Solyc07g047940.4	A1_drought	A1_ck	3.88261	45.9965	24.9396	-3.5659	0.529508	-6.73437	1.64638e-11	3.11091e-10	Zinc finger transcription factor 49
Solyc01g028807.1	A1_drought	A1_ck	7.81434	56.6972	32.2558	-2.86427	0.425952	-6.7244	1.76314e-11	3.32797e-10	Unknown protein
Solyc04g009420.3	A1_drought	A1_ck	6.694	52.7584	29.7262	-2.98317	0.443772	-6.7223	1.78874e-11	3.37271e-10	PsbP domain-containing protein (AHRD V3.3 *** A0A1Q3CAL9_CEPFO)
Solyc12g006750.1	A1_drought	A1_ck	0.547309	79.9742	40.2608	-7.1708	1.06719	-6.71935	1.82542e-11	3.4382e-10	Unknown protein
Solyc10g005040.4	A1_drought	A1_ck	76.9398	14.7119	45.8258	2.38843	0.355653	6.71563	1.8725e-11	3.52312e-10	Late embryogenesis abundant (LEA) hydroxyproline-rich glycoprotein family (AHRD V3.3 *** Q9C568_ARATH)
Solyc11g044530.2	A1_drought	A1_ck	18.2786	78.9498	48.6142	-2.10927	0.314459	-6.70762	1.97825e-11	3.71026e-10	Plastid-lipid associated protein PAP / fibrillin family protein (AHRD V3.3 *** A0A2U1MWE3_ARTAN)
Solyc04g051280.4	A1_drought	A1_ck	62.3636	1.5884	31.976	5.29633	0.79055	6.69955	2.09064e-11	3.91692e-10	nucleolin (AHRD V3.3 *-* AT1G65090.3)
Solyc12g005640.2	A1_drought	A1_ck	5.57134	50.4693	28.0203	-3.18232	0.475135	-6.69773	2.11681e-11	3.96175e-10	R2R3MYB transcription factor 68
Solyc05g050750.1	A1_drought	A1_ck	22.3157	89.7685	56.0421	-2.01128	0.300609	-6.69068	2.22137e-11	4.15305e-10	Calmodulin-like protein 5 (AHRD V3.3 *** A0A2G2WT11_CAPBA)
Solyc02g076800.1	A1_drought	A1_ck	12.8641	69.5333	41.1987	-2.43978	0.364863	-6.68683	2.28058e-11	4.25924e-10	Phosphatidylinositol 4-phosphate 5-kinase MSS4-like protein (AHRD V3.3 *** A0A2P5EP15_TREOI)
Solyc08g080540.3	A1_drought	A1_ck	62.8936	8.32554	35.6096	2.91571	0.436087	6.68607	2.29251e-11	4.27702e-10	Heat stress transcription factor B-2b (AHRD V3.3 *** A0A2G3DB98_CAPCH)
Solyc06g060970.2	A1_drought	A1_ck	63.8417	0	31.9208	8.18813	1.2256	6.68093	2.37428e-11	4.42026e-10	Expansin-like B1 (AHRD V3.3 *** A0A1U8H7M6_CAPAN)
Solyc09g014350.3	A1_drought	A1_ck	0.833825	54.8105	27.8222	-6.04023	0.905283	-6.6722	2.52e-11	4.68662e-10	Glycerol-3-phosphate acyltransferase, expressed (AHRD V3.3 *** D8L9N9_WHEAT)
Solyc10g079860.2	A1_drought	A1_ck	11.4081	63.4314	37.4198	-2.47757	0.372121	-6.65799	2.77603e-11	5.14656e-10	LEQB L.esculentum TomQ'b beta(1,3)glucanase
Solyc02g062390.3	A1_drought	A1_ck	103.048	0.782811	51.9156	7.02056	1.05489	6.65524	2.82831e-11	5.238e-10	abscisic acid and environmental stress-inducible protein TAS14 (AHRD V3.3 *-* A0A1U8FJ72_CAPAN)
Solyc08g007130.4	A1_drought	A1_ck	1.38345	44.0692	22.7263	-4.98948	0.752474	-6.63077	3.33932e-11	6.1522e-10	Beta-amylase (AHRD V3.3 *** A0A2G3DCL2_CAPCH)
Solyc07g006040.3	A1_drought	A1_ck	13.1272	71.2218	42.1745	-2.44361	0.36899	-6.62243	3.53344e-11	6.48474e-10	DNA-directed RNA polymerase subunit beta (AHRD V3.3 *** AT4G30845.1)
Solyc08g078510.3	A1_drought	A1_ck	74.3696	13.5327	43.9511	2.46015	0.371654	6.61947	3.60477e-11	6.60688e-10	GRAM domain family protein (AHRD V3.3 *-* A0A2U1NIK8_ARTAN)
Solyc02g079360.3	A1_drought	A1_ck	4.16912	45.2593	24.7142	-3.4417	0.520389	-6.61371	3.74804e-11	6.86237e-10	Phox/Bem1p (AHRD V3.3 *** A0A200Q8I8_9MAGN)
Solyc05g016060.4	A1_drought	A1_ck	57.2919	6.35264	31.8223	3.17299	0.479846	6.61253	3.77805e-11	6.91017e-10	cysteine-rich and transmembrane domain-containing protein WIH1 (AHRD V3.3 *-* XP_004239248.1)
Solyc10g076540.1	A1_drought	A1_ck	7.78862	54.3439	31.0663	-2.8048	0.424903	-6.60104	4.08292e-11	7.45237e-10	Wall-associated receptor kinase-like 9 (AHRD V3.3 *-* A0A2G2VF42_CAPBA)
Solyc08g066840.3	A1_drought	A1_ck	8.88324	57.1798	33.0315	-2.68629	0.408054	-6.58317	4.60523e-11	8.38843e-10	tonoplast intrinsic protein 4.1
Solyc07g062530.3	A1_drought	A1_ck	55.597	1.97387	28.7855	4.81012	0.730726	6.58266	4.62118e-11	8.40884e-10	phosphoenolpyruvate carboxylase 2
Solyc09g011160.4	A1_drought	A1_ck	54.2347	4.74146	29.4881	3.5118	0.53355	6.58195	4.64314e-11	8.44012e-10	Regulator of chromosome condensation (RCC1) family protein (AHRD V3.3 *** A0A1I9LSN5_ARATH)
Solyc05g006650.3	A1_drought	A1_ck	3.07219	42.8871	22.9796	-3.80968	0.580934	-6.55785	5.45895e-11	9.89261e-10	bHLH transcription factor 036
Solyc07g063120.4	A1_drought	A1_ck	12.1764	63.8287	38.0026	-2.38813	0.365149	-6.54015	6.14557e-11	1.11141e-09	Protein SPA1-RELATED 3 (AHRD V3.3 *** A0A2G2VZ51_CAPBA)
Solyc01g096370.4	A1_drought	A1_ck	4.45332	45.2821	24.8677	-3.34848	0.512178	-6.53773	6.24616e-11	1.12845e-09	transcription factor MYC2 (AHRD V3.3 *** A0A2I4DDN6_9ROSI)
Solyc12g011150.1	A1_drought	A1_ck	6.1701	50.8538	28.512	-3.05211	0.46748	-6.52885	6.62773e-11	1.19373e-09	Unknown protein
Solyc06g051960.3	A1_drought	A1_ck	3.88261	43.6828	23.7827	-3.49093	0.53518	-6.52291	6.89581e-11	1.23949e-09	Pectinesterase (AHRD V3.3 *** A0A2G2WIV2_CAPBA)
Solyc11g011970.2	A1_drought	A1_ck	12.8173	65.0772	38.9473	-2.34721	0.360037	-6.51936	7.06082e-11	1.26787e-09	Protein-tyrosine phosphatase (AHRD V3.3 *** A0A200RBI0_9MAGN)
Solyc03g062720.3	A1_drought	A1_ck	2.76459	41.2323	21.9984	-3.89469	0.598756	-6.50463	7.78868e-11	1.39715e-09	Photosynthetic NDH subcomplex B 2 (AHRD V3.3 *** A0A0F7GZL7_9ROSI)
Solyc10g084150.2	A1_drought	A1_ck	4.14804	44.0702	24.1091	-3.40549	0.524594	-6.49167	8.48921e-11	1.51564e-09	Cytokinin riboside 5'-monophosphate phosphoribohydrolase (AHRD V3.3 *** A0A2G2VTW3_CAPBA)
Solyc04g078930.4	A1_drought	A1_ck	6.12329	48.8552	27.4893	-2.99845	0.462055	-6.48937	8.61964e-11	1.53532e-09	Alpha-amylase (AHRD V3.3 *** K4BUX7_SOLLC)
Solyc09g075270.1	A1_drought	A1_ck	51.8376	3.56227	27.6999	3.85921	0.595453	6.48114	9.10345e-11	1.61824e-09	DUF538 family protein (AHRD V3.3 *** B6SJU2_MAIZE)
Solyc11g011030.2	A1_drought	A1_ck	8.9136	55.9115	32.4125	-2.65243	0.40987	-6.47139	9.71025e-11	1.72437e-09	Pto-responsive gene 1
Solyc01g094460.3	A1_drought	A1_ck	2.76691	41.2105	21.9887	-3.89384	0.601804	-6.47028	9.78192e-11	1.73536e-09	AT-hook motif nuclear-localized protein 9-like (AHRD V3.3 *** A0A2I4E613_9ROSI)
Solyc03g116160.1	A1_drought	A1_ck	2.21496	40.1215	21.1682	-4.17592	0.646422	-6.46005	1.04667e-10	1.85128e-09	protein PHYTOCHROME KINASE SUBSTRATE 3-like (AHRD V3.3 *** A0A2I4F4L3_9ROSI)
Solyc07g019670.4	A1_drought	A1_ck	17.2027	73.8091	45.5059	-2.10095	0.325263	-6.45923	1.05235e-10	1.85947e-09	Peroxisomal fatty acid beta-oxidation multifunctional protein (AHRD V3.3 *** B6SXV4_MAIZE)
Solyc06g065380.4	A1_drought	A1_ck	1.38345	41.2907	21.3371	-4.89556	0.758728	-6.45232	1.10149e-10	1.94049e-09	Calcium-dependent protein kinase (AHRD V3.3 *** Q6EE27_9ROSI)
Solyc07g053640.1	A1_drought	A1_ck	2.52488	40.4604	21.4926	-4.01423	0.623749	-6.43565	1.22948e-10	2.15952e-09	Arabinogalactan-protein (AHRD V3.3 *-* Q41256_NICAL)
Solyc04g005250.4	A1_drought	A1_ck	75.6721	16.2666	45.9693	2.21808	0.345021	6.42881	1.28603e-10	2.25661e-09	cytosine-5 DNA methyltransferase1
Solyc04g079190.4	A1_drought	A1_ck	8.07978	53.6195	30.8496	-2.73339	0.425404	-6.42541	1.31517e-10	2.3009e-09	Alpha/beta-Hydrolases superfamily protein (AHRD V3.3 *** A0A2U1KK17_ARTAN)
Solyc06g050370.1	A1_drought	A1_ck	10.0504	58.4302	34.2403	-2.5437	0.395976	-6.42387	1.32854e-10	2.32199e-09	Alkylated DNA repair protein (AHRD V3.3 *-* A0A2I0W164_9ASPA)
Solyc11g066670.1	A1_drought	A1_ck	14.4335	67.9112	41.1724	-2.23399	0.347906	-6.42124	1.35166e-10	2.35774e-09	Glycosyltransferase (AHRD V3.3 *** A0A288W8G2_GARJA)
Solyc12g006050.2	A1_drought	A1_ck	11.1052	61.1256	36.1154	-2.46071	0.383536	-6.41586	1.40033e-10	2.44024e-09	Protein NRT1/ PTR FAMILY 6.4 (AHRD V3.3 *** A0A2G2X304_CAPBA)
Solyc10g038130.3	A1_drought	A1_ck	8.88556	54.6966	31.7911	-2.62277	0.408893	-6.41431	1.41463e-10	2.46273e-09	Pectin acetylesterase (AHRD V3.3 *** K4CZD6_SOLLC)
Solyc04g050730.3	A1_drought	A1_ck	0	40.1324	20.0662	-8.0322	1.25238	-6.41358	1.42146e-10	2.47219e-09	GDSL esterase/lipase (AHRD V3.3 *** A0A2R6PKD3_ACTCH)
Solyc12g013710.2	A1_drought	A1_ck	3.3353	41.2917	22.3135	-3.63131	0.566811	-6.40656	1.48843e-10	2.58106e-09	light dependent NADH:protochlorophyllide oxidoreductase 1
Solyc01g107190.3	A1_drought	A1_ck	5.00295	45.2355	25.1192	-3.17801	0.496194	-6.40479	1.50579e-10	2.60668e-09	LOB domain-containing protein 38 (AHRD V3.3 *** A0A2G2V731_CAPBA)
Solyc01g080010.2	A1_drought	A1_ck	49.501	3.57318	26.5371	3.79231	0.593066	6.39442	1.61153e-10	2.78635e-09	xyloglucan endoglucanase inhibitor
Solyc01g059965.1	A1_drought	A1_ck	1.40454	40.1215	20.763	-4.85064	0.761532	-6.36959	1.89535e-10	3.25482e-09	Glucan endo-1,3-beta-glucosidase B (AHRD V3.3 *** E13B_SOLLC)
Solyc09g091960.3	A1_drought	A1_ck	9.43055	56.6744	33.0525	-2.58722	0.407247	-6.35294	2.11233e-10	3.6134e-09	High mobility group B protein 15 (AHRD V3.3 *** A0A1U8FAJ0_CAPAN)
Solyc08g076870.1	A1_drought	A1_ck	51.1555	4.76424	27.9599	3.42609	0.540155	6.34279	2.25647e-10	3.85626e-09	DUF740 domain-containing protein (AHRD V3.3 *** A0A1Q3BKH7_CEPFO)
Solyc06g062430.3	A1_drought	A1_ck	49.4868	0	24.7434	7.81942	1.23573	6.3278	2.48688e-10	4.22842e-09	Inositol oxygenase (AHRD V3.3 *** A0A2U1PDJ1_ARTAN)
Solyc07g041920.4	A1_drought	A1_ck	0.833825	46.0213	23.4275	-5.7884	0.917055	-6.31195	2.75539e-10	4.66387e-09	Cysteine protease (AHRD V3.3 *** Q9LRI2_TOBAC)
Solyc03g118850.4	A1_drought	A1_ck	53.4337	6.35264	29.8932	3.07356	0.490074	6.27163	3.57293e-10	6.00178e-09	Alpha/beta hydrolase family protein (AHRD V3.3 *** Q8W568_ARATH)
Solyc12g056650.2	A1_drought	A1_ck	78.3243	18.2405	48.2824	2.1025	0.335263	6.27119	3.58289e-10	6.01281e-09	Protein GIGANTEA (AHRD V3.3 *** A0A2G3B3F7_CAPCH)
Solyc04g010285.1	A1_drought	A1_ck	4.74216	43.2973	24.0197	-3.1952	0.510059	-6.26437	3.74324e-10	6.27595e-09	Plant protein 1589 of Uncharacterized protein function (AHRD V3.3 *** A0A061FM19_THECC)
Solyc01g060020.4	A1_drought	A1_ck	1.40454	38.5331	19.9688	-4.79227	0.765718	-6.25854	3.88609e-10	6.5093e-09	beta-1,3-glucanase TOMB13GLUB
Solyc09g083090.4	A1_drought	A1_ck	3.3353	39.7231	21.5292	-3.57524	0.571883	-6.2517	4.06013e-10	6.79439e-09	Non-specific serine/threonine protein kinase (AHRD V3.3 *** A0A2G2W162_CAPBA)
Solyc12g056780.2	A1_drought	A1_ck	72.4608	15.892	44.1764	2.18993	0.35068	6.24481	4.24316e-10	7.08728e-09	HSP20-like chaperone (AHRD V3.3 *** A0A2U1QD54_ARTAN)
Solyc06g074790.2	A1_drought	A1_ck	11.6993	60.4506	36.075	-2.3714	0.380563	-6.2313	4.62592e-10	7.70479e-09	Histone H2B (AHRD V3.3 *** A0A2G3CAQ8_CAPCH)
Solyc07g008020.3	A1_drought	A1_ck	9.17207	53.6888	31.4304	-2.5497	0.410646	-6.20901	5.33201e-10	8.84753e-09	auxin-regulated 35
Solyc02g077590.1	A1_drought	A1_ck	3.6195	41.0162	22.3179	-3.50436	0.564982	-6.20261	5.55354e-10	9.19789e-09	Homeobox-leucine zipper-like protein (AHRD V3.3 *-* Q3HRT1_PICGL)
Solyc07g007710.4	A1_drought	A1_ck	78.9083	0.385469	39.6469	7.53091	1.2156	6.19523	5.82012e-10	9.6214e-09	Defensin protein (AHRD V3.3 *** B1N680_SOLLC),Pfam:PF00304
Solyc11g066740.2	A1_drought	A1_ck	76.5432	18.2514	47.3973	2.06841	0.334264	6.18794	6.09546e-10	1.00578e-08	protein RETICULATA, chloroplastic-like (AHRD V3.3 *** A0A2I4ELL8_9ROSI)
Solyc02g088560.4	A1_drought	A1_ck	77.8917	19.046	48.4689	2.03231	0.328846	6.18012	6.40537e-10	1.05495e-08	Cyclic nucleotide-gated ion channel protein, putative (AHRD V3.3 *** G7L453_MEDTR)
Solyc08g076820.3	A1_drought	A1_ck	0	34.1206	17.0603	-7.79853	1.26376	-6.17091	6.78972e-10	1.11616e-08	bHLH transcription factor146
Solyc03g120020.4	A1_drought	A1_ck	12.484	59.9048	36.1944	-2.26236	0.367162	-6.16174	7.19495e-10	1.17841e-08	HCO3-transporter family (AHRD V3.3 *** A0A2U1LER8_ARTAN)
Solyc05g054210.3	A1_drought	A1_ck	2.49916	37.3529	19.926	-3.9018	0.633388	-6.16021	7.26507e-10	1.1888e-08	Heavy metal transport/detoxification superfamily protein (AHRD V3.3 *-* B3H4A8_ARATH)
Solyc01g100940.2	A1_drought	A1_ck	83.1348	19.8744	51.5046	2.06463	0.335349	6.15666	7.42937e-10	1.21456e-08	protein NIM1-INTERACTING 1-like isoform X2 (AHRD V3.3 -** XP_020213781.1)
Solyc11g066020.2	A1_drought	A1_ck	71.5567	15.8346	43.6957	2.1741	0.353256	6.15444	7.53429e-10	1.23058e-08	Ankyrin repeat family protein, putative, expressed (AHRD V3.3 *** Q10NB7_ORYSJ)
Solyc07g040960.1	A1_drought	A1_ck	45.4826	2.76759	24.1251	4.03445	0.655552	6.15429	7.54163e-10	1.23064e-08	Harbinger transposase-derived nuclease (AHRD V3.3 *** A0A200QD47_9MAGN)
Solyc03g083730.1	A1_drought	A1_ck	2.47807	36.9337	19.7059	-3.8887	0.632807	-6.14517	7.98777e-10	1.30104e-08	Plant invertase/pectin methylesterase inhibitor superfamily protein, putative (AHRD V3.3 *** A0A061G4U8_THECC)
Solyc06g068160.3	A1_drought	A1_ck	55.016	1.19106	28.1035	5.52999	0.900865	6.13854	8.32838e-10	1.35403e-08	SNF4
Solyc10g081720.2	A1_drought	A1_ck	15.2696	65.9502	40.6099	-2.11049	0.34405	-6.13426	8.55571e-10	1.38971e-08	Fasciclin-like arabinogalactan protein 17 (AHRD V3.3 *** A0A2G3AVK5_CAPCH)
Solyc12g055970.3	A1_drought	A1_ck	2.50147	36.5364	19.5189	-3.8698	0.63186	-6.12446	9.09932e-10	1.47666e-08	Endoglucanase (AHRD V3.3 *** A0A2G3B3J7_CAPCH)
Solyc06g075990.4	A1_drought	A1_ck	43.4854	0	21.7427	7.63237	1.24631	6.12395	9.12807e-10	1.47997e-08	Glyoxalase-like domain (AHRD V3.3 *** A0A200R6M5_9MAGN),Pfam:PF18029
Solyc05g015800.3	A1_drought	A1_ck	5.28947	42.889	24.0893	-3.02203	0.493819	-6.1197	9.37494e-10	1.51721e-08	Alcohol acyl transferase (AHRD V3.3 *** Q6QLX4_SOLLC)
Solyc02g076980.5.1	A1_drought	A1_ck	3.3353	39.0205	21.1779	-3.5487	0.580291	-6.11537	9.63314e-10	1.55616e-08	Cysteine protease-like protein (AHRD V3.3 *** Q9SG15_ARATH)
Solyc03g113250.4	A1_drought	A1_ck	1.40454	36.4681	18.9363	-4.71339	0.771305	-6.11093	9.90515e-10	1.59718e-08	Major facilitator superfamily protein (AHRD V3.3 *** A0A1P8AT47_ARATH)
Solyc08g079200.1	A1_drought	A1_ck	4.73984	41.7198	23.2298	-3.14173	0.514288	-6.1089	1.00322e-09	1.61472e-08	Bifunctional inhibitor/lipid-transfer protein/seed storage 2S albumin superfamily protein (AHRD V3.3 *** A0A2U1PU47_ARTAN)
Solyc07g053360.4	A1_drought	A1_ck	48.3174	1.57653	24.9469	4.92885	0.807018	6.10748	1.01216e-09	1.62763e-08	Late embryogenesis abundant protein (AHRD V3.3 *-* A0A200QFG9_9MAGN)
Solyc10g084170.1	A1_drought	A1_ck	46.7551	3.94677	25.351	3.55971	0.583308	6.10263	1.04339e-09	1.67633e-08	Bag family molecular chaperone regulator mitochondrial-like (AHRD V3.3 *** A0A2K3P7D1_TRIPR)
Solyc06g060880.4	A1_drought	A1_ck	15.5842	66.9491	41.2666	-2.10561	0.345315	-6.09766	1.07631e-09	1.7261e-08	FAD/NAD(P)-binding oxidoreductase family protein (AHRD V3.3 *** A0A2U1Q205_ARTAN)
Solyc06g065560.2	A1_drought	A1_ck	66.2673	13.8845	40.0759	2.25486	0.37003	6.09372	1.10316e-09	1.76595e-08	3-ketoacyl-CoA synthase (AHRD V3.3 *** A0A1U8GUV3_CAPAN)
Solyc10g054840.2	A1_drought	A1_ck	0.284196	54.3676	27.3259	-7.50876	1.23231	-6.09325	1.10644e-09	1.7696e-08	X-intrinsic protein 1.1
Solyc06g009770.1	A1_drought	A1_ck	2.19388	36.6176	19.4057	-4.04683	0.664571	-6.08938	1.13347e-09	1.80793e-08	hypothetical protein (AHRD V3.3 *** AT3G62650.2)
Solyc09g097810.3	A1_drought	A1_ck	9.2446	54.4597	31.8522	-2.56534	0.421459	-6.0868	1.15187e-09	1.83563e-08	SAR8.2 protein (AHRD V3.3 *** Q947G5_CAPAN)
Solyc10g085350.2	A1_drought	A1_ck	3.88725	40.169	22.0281	-3.36898	0.553707	-6.08441	1.16921e-09	1.86159e-08	macrophage migration inhibitory factor homolog (AHRD V3.3 *** A0A2I4H5E2_9ROSI)
Solyc12g098880.2	A1_drought	A1_ck	11.1239	57.9488	34.5364	-2.38258	0.391838	-6.08051	1.19802e-09	1.90575e-08	SsrA-binding protein (AHRD V3.3 *** Q9LUN9_ARATH)
Solyc03g120090.1	A1_drought	A1_ck	70.9805	15.0171	42.9988	2.23653	0.368256	6.0733	1.25308e-09	1.98975e-08	Pyridoxal 5'-phosphate synthase pdxS subunit (AHRD V3.3 *** U9T0K3_RHIID)
Solyc05g046310.3	A1_drought	A1_ck	58.1538	9.90304	34.0284	2.55158	0.420764	6.06415	1.32656e-09	2.10455e-08	DBH-like monooxygenase (AHRD V3.3 *** AT5G35320.1)
Solyc01g095570.3	A1_drought	A1_ck	10.269	53.9613	32.1152	-2.39368	0.394764	-6.06358	1.33123e-09	2.11007e-08	Mitochondrial carrier protein (AHRD V3.3 *** A0A200PUN8_9MAGN)
Solyc10g084880.3	A1_drought	A1_ck	44.1693	2.38212	23.2757	4.21317	0.695369	6.05889	1.37064e-09	2.17059e-08	Avr9/Cf-9 rapidly elicited protein 137 (AHRD V3.3 *** Q9FQZ2_TOBAC)
Solyc10g006530.4	A1_drought	A1_ck	3.88493	38.5003	21.1926	-3.30869	0.549051	-6.02619	1.67866e-09	2.63949e-08	Photosynthetic NDH subcomplex L 3 (AHRD V3.3 *-* A0A0F7CYJ0_9ROSI)
Solyc01g104950.4	A1_drought	A1_ck	1.95185	34.9024	18.4271	-4.16586	0.691434	-6.02496	1.69151e-09	2.65733e-08	LEXYL2
Solyc08g067370.1	A1_drought	A1_ck	3.90601	38.4875	21.1968	-3.30587	0.549248	-6.0189	1.75609e-09	2.75147e-08	serine/arginine repetitive matrix protein (AHRD V3.3 *-* AT2G46630.1)
Solyc08g083190.3	A1_drought	A1_ck	5.83909	43.2626	24.5509	-2.89092	0.481165	-6.00816	1.87637e-09	2.93214e-08	Alpha/beta-Hydrolases superfamily protein (AHRD V3.3 *** A0A2U1LI82_ARTAN)
Solyc09g010530.3	A1_drought	A1_ck	1.09694	36.1282	18.6125	-5.02647	0.838638	-5.99361	2.05237e-09	3.19589e-08	Cation/H(+) antiporter 20 (AHRD V3.3 *** A0A1U8E5Q9_CAPAN)
Solyc08g062970.1	A1_drought	A1_ck	8.33593	50.8025	29.5692	-2.60835	0.435243	-5.99287	2.06173e-09	3.20765e-08	Glutaredoxin (AHRD V3.3 *** A0A118JSL8_CYNCS)
Solyc05g013150.4	A1_drought	A1_ck	15.7771	65.4171	40.5971	-2.05019	0.342119	-5.99262	2.0649e-09	3.20975e-08	ribulose-1,5 bisphosphate carboxylase/oxygenase large subunit N-methyltransferase, chloroplastic-like (AHRD V3.3 *** A0A2G2YDB5_CAPAN)
Solyc01g110370.4	A1_drought	A1_ck	8.05173	48.3341	28.1929	-2.5866	0.432171	-5.98512	2.16229e-09	3.35815e-08	Zinc finger, B-box (AHRD V3.3 *** A0A2U1LAI4_ARTAN)
Solyc03g093140.3	A1_drought	A1_ck	5.26838	41.2779	23.2731	-2.96902	0.499074	-5.94906	2.69689e-09	4.15927e-08	Glycerol-3-phosphate transporter 1-like protein (AHRD V3.3 *** A0A2K3PR18_TRIPR)
Solyc09g015080.3	A1_drought	A1_ck	14.4849	62.7496	38.6173	-2.11745	0.356136	-5.94562	2.75414e-09	4.24386e-08	Patellin-6 (AHRD V3.3 *** A0A1U8EDI8_CAPAN)
Solyc06g073730.2	A1_drought	A1_ck	69.0529	16.2894	42.6711	2.0851	0.351596	5.93038	3.02227e-09	4.64087e-08	LeEIL4EIN3-like
Solyc04g051470.1	A1_drought	A1_ck	4.73752	41.4126	23.0751	-3.13047	0.528346	-5.92504	3.12229e-09	4.79031e-08	At4g09890 (AHRD V3.3 *** Q9T0E8_ARATH)
Solyc10g081980.2	A1_drought	A1_ck	45.1084	4.36689	24.7376	3.36843	0.568949	5.92045	3.21055e-09	4.9172e-08	Late embryogenesis abundant (LEA) hydroxyproline-rich glycoprotein family (AHRD V3.3 *** A0A2U1KP17_ARTAN)
Solyc04g079640.3	A1_drought	A1_ck	49.0576	6.74901	27.9033	2.86261	0.483866	5.91613	3.29601e-09	5.04372e-08	Cytochrome P450 (AHRD V3.3 *** A0A2U1M7T5_ARTAN)
Solyc12g006740.1	A1_drought	A1_ck	0	29.0274	14.5137	-7.56464	1.28002	-5.90976	3.42602e-09	5.22911e-08	Unknown protein
Solyc05g007880.4	A1_drought	A1_ck	7.74413	46.7922	27.2682	-2.59239	0.439251	-5.90185	3.59445e-09	5.48147e-08	cyclic dof factor 2-like (AHRD V3.3 *** A0A2I4E3P6_9ROSI)
Solyc02g081600.4	A1_drought	A1_ck	12.8407	59.2002	36.0205	-2.20875	0.37434	-5.90039	3.62635e-09	5.5206e-08	Zinc transporter protein (AHRD V3.3 *-* A5BDR3_VITVI)
Solyc05g054750.3	A1_drought	A1_ck	2.23836	33.7124	17.9754	-3.92183	0.665421	-5.89376	3.77503e-09	5.73707e-08	Plant protein 1589 of Uncharacterized protein function (AHRD V3.3 *** A0A061FM19_THECC)
Solyc12g094440.2	A1_drought	A1_ck	0	28.5845	14.2922	-7.54292	1.28037	-5.89122	3.83366e-09	5.82118e-08	High mobility group B protein 9 (AHRD V3.3 *** A0A2G2YA23_CAPAN)
Solyc10g086660.2	A1_drought	A1_ck	2.47807	34.1097	18.2939	-3.77452	0.641742	-5.88168	4.06112e-09	6.15073e-08	Rop guanine nucleotide exchange factor 7 (AHRD V3.3 *** A0A2G3BIR2_CAPCH)
Solyc03g019790.3	A1_drought	A1_ck	3.07219	35.3107	19.1914	-3.5293	0.600151	-5.88068	4.08575e-09	6.17959e-08	alpha-galactosidase
Solyc07g063690.1	A1_drought	A1_ck	1.95417	33.3715	17.6628	-4.10019	0.697236	-5.88063	4.08715e-09	6.17959e-08	Calcium-binding protein PBP1 (AHRD V3.3 *** A0A2G2Z578_CAPAN)
Solyc04g056340.4	A1_drought	A1_ck	8.07746	47.2341	27.6558	-2.55078	0.434301	-5.8733	4.27212e-09	6.45374e-08	Tyrosine phosphatase family protein (AHRD V3.3 *** A0A2U1PX48_ARTAN)
Solyc00g500322.1	A1_drought	A1_ck	10.8865	56.0898	33.4882	-2.36868	0.403856	-5.86515	4.48719e-09	6.77286e-08	ATP synthase subunit b, chloroplastic (AHRD V3.3 *** I6N943_DATST)
Solyc05g005560.4	A1_drought	A1_ck	2.50147	34.1414	18.3215	-3.77207	0.643669	-5.86026	4.62149e-09	6.96369e-08	polygalacturonase isoenzyme 1 beta subunit
Solyc12g042950.2	A1_drought	A1_ck	46.4414	5.54705	25.9942	3.06509	0.523424	5.85584	4.74617e-09	7.12731e-08	ADP,ATP carrier protein (AHRD V3.3 *** A0A2G2Y8J4_CAPAN)
Solyc12g042780.2	A1_drought	A1_ck	1.40686	33.756	17.5814	-4.60058	0.786236	-5.8514	4.87461e-09	7.30779e-08	Cupredoxin (AHRD V3.3 *-* A0A2U1MB64_ARTAN)
Solyc05g056480.3	A1_drought	A1_ck	65.5623	15.0755	40.3189	2.12019	0.362642	5.84652	5.01959e-09	7.51877e-08	2-oxoisovalerate dehydrogenase subunit alpha 2, mitochondrial (AHRD V3.3 *** A0A2G2Y480_CAPAN)
Solyc05g005170.4	A1_drought	A1_ck	2.50147	33.7916	18.1465	-3.75674	0.642581	-5.84633	5.02543e-09	7.52115e-08	Pectin lyase-like superfamily protein (AHRD V3.3 *** O22699_ARATH)
Solyc05g006920.4	A1_drought	A1_ck	6.95712	44.5102	25.7336	-2.67934	0.459311	-5.8334	5.43106e-09	8.10084e-08	Protein NRT1/ PTR FAMILY 2.13 (AHRD V3.3 *** A0A1U8EVJ4_CAPAN)
Solyc10g006750.4	A1_drought	A1_ck	7.83311	46.8586	27.3459	-2.58699	0.444745	-5.81681	5.99828e-09	8.887e-08	Unknown protein
Solyc06g011400.2	A1_drought	A1_ck	60.6702	12.6706	36.6704	2.25807	0.388413	5.81357	6.11541e-09	9.05295e-08	Chaperone protein ClpB (AHRD V3.3 *** B2IUM0_NOSP7)
Solyc06g061200.1	A1_drought	A1_ck	3.07451	36.7554	19.9149	-3.58768	0.619751	-5.78891	7.08461e-09	1.0418e-07	glycine-rich protein 1
Solyc05g008950.4	A1_drought	A1_ck	1.93076	32.1358	17.0333	-4.05006	0.699972	-5.78603	7.20691e-09	1.05803e-07	Protein kinase family protein (AHRD V3.3 *-* A0A1P8BDK9_ARATH)
Solyc02g067470.4	A1_drought	A1_ck	59.0298	11.9106	35.4702	2.30879	0.399356	5.78128	7.41334e-09	1.08743e-07	Hypersensitive-induced response protein (AHRD V3.3 *** A6YGE4_CARPA)
Solyc12g006220.3	A1_drought	A1_ck	43.2476	2.38309	22.8153	4.18425	0.724689	5.77385	7.74802e-09	1.13371e-07	PGPS/D10 (AHRD V3.3 *** Q9ZTM9_PETHY)
Solyc05g054960.4	A1_drought	A1_ck	68.127	16.6521	42.3895	2.03126	0.351982	5.77092	7.88391e-09	1.15169e-07	Multiple organellar RNA editing factor 5, chloroplastic/mitochondrial (AHRD V3.3 *** MORF5_ARATH)
Solyc03g083250.3	A1_drought	A1_ck	57.598	11.4905	34.5442	2.32487	0.403519	5.76149	8.33751e-09	1.21695e-07	ATP-dependent Clp protease ATP-binding subunit ClpX (AHRD V3.3 *** A0A2G3CX42_CAPCH)
Solyc11g012060.2	A1_drought	A1_ck	8.62245	47.5721	28.0973	-2.46609	0.428074	-5.7609	8.36659e-09	1.22018e-07	hypothetical protein (AHRD V3.3 *-* AT1G12020.1)
Solyc01g091530.4	A1_drought	A1_ck	13.3178	57.487	35.4024	-2.11	0.366593	-5.7557	8.62844e-09	1.25527e-07	Fasciclin-like arabinogalactan protein (AHRD V3.3 *** E3WHD6_9ROSI)
Solyc08g067500.1	A1_drought	A1_ck	34.1925	0	17.0963	7.28774	1.2682	5.74652	9.1098e-09	1.32204e-07	Non-specific lipid-transfer protein (AHRD V3.3 *** K4CLX6_SOLLC)
Solyc11g008260.2	A1_drought	A1_ck	58.9431	12.3188	35.631	2.25928	0.393598	5.74006	9.46417e-09	1.3701e-07	Cysteine proteinase 15A (AHRD V3.3 *** A0A1U8EZ26_CAPAN)
Solyc05g041430.3	A1_drought	A1_ck	12.7705	56.4128	34.5916	-2.14299	0.373479	-5.73791	9.58532e-09	1.3865e-07	PTB domain engulfment adapter (AHRD V3.3 *** A0A1P8B0D8_ARATH)
Solyc10g074440.2	A1_drought	A1_ck	0	25.8069	12.9035	-7.39544	1.29046	-5.73084	9.99339e-09	1.44256e-07	Chitinase (AHRD V3.3 *** B9VRK7_CAPAN)
Solyc02g092530.4	A1_drought	A1_ck	8.31485	46.0084	27.1616	-2.46719	0.432067	-5.71019	1.12847e-08	1.61778e-07	Acetamidase/Formamidase (AHRD V3.3 *** A0A200R348_9MAGN)
Solyc06g073990.2	A1_drought	A1_ck	49.1674	7.56648	28.367	2.70329	0.474375	5.69863	1.20777e-08	1.72866e-07	hypothetical protein (AHRD V3.3 *** AT5G06270.2)
Solyc07g042400.2	A1_drought	A1_ck	0.570712	42.0963	21.3335	-6.24192	1.09688	-5.69063	1.26574e-08	1.80871e-07	Unknown protein
Solyc01g017600.3	A1_drought	A1_ck	3.07219	33.3497	18.2109	-3.44656	0.605858	-5.68873	1.27986e-08	1.82741e-07	transmembrane protein 45B-like (AHRD V3.3 *** A0A2I4DQK0_9ROSI)
Solyc10g007870.3	A1_drought	A1_ck	12.8618	57.2174	35.0396	-2.15832	0.380208	-5.67668	1.37332e-08	1.95456e-07	Tumor-related protein (AHRD V3.3 *** Q40447_9SOLA)
Solyc10g085550.3	A1_drought	A1_ck	8.85984	47.5403	28.2001	-2.42245	0.428255	-5.65657	1.54425e-08	2.1803e-07	Enolase (AHRD V3.3 *** A0A200Q2G1_9MAGN)
Solyc08g077140.1	A1_drought	A1_ck	61.3885	13.8508	37.6196	2.14537	0.379706	5.65008	1.60374e-08	2.26069e-07	Pentatricopeptide repeat-containing protein, chloroplastic (AHRD V3.3 *-* A0A2G3AFE9_CAPAN)
Solyc03g083090.4	A1_drought	A1_ck	50.1568	8.72288	29.4399	2.52325	0.446617	5.6497	1.60725e-08	2.26383e-07	Starch synthase, chloroplastic/amyloplastic (AHRD V3.3 *** K4BI85_SOLLC)
Solyc11g066270.3	A1_drought	A1_ck	8.60136	46.8567	27.729	-2.44513	0.432871	-5.64865	1.61714e-08	2.27595e-07	xyloglucan endotransglucosylase-hydrolase 6
Solyc09g010210.3	A1_drought	A1_ck	1.09694	31.3629	16.2299	-4.82272	0.855371	-5.63816	1.71875e-08	2.41129e-07	endo-1,4-beta-glucanase precursor (Cel2)
Solyc10g009080.4	A1_drought	A1_ck	4.43456	36.5829	20.5087	-3.04232	0.539778	-5.63624	1.73802e-08	2.43639e-07	Squamosa promoter binding protein 3
Solyc06g050900.3	A1_drought	A1_ck	0.833825	33.6985	17.2662	-5.33893	0.94744	-5.63511	1.74944e-08	2.45046e-07	Protein NRT1/ PTR FAMILY 5.1 (AHRD V3.3 *** A0A1U8H5B7_CAPAN)
Solyc10g083940.1	A1_drought	A1_ck	0	24.2413	12.1207	-7.30487	1.29781	-5.6286	1.81674e-08	2.54272e-07	Major facilitator superfamily (AHRD V3.3 *** A0A2U1KPS1_ARTAN)
Solyc01g107520.3	A1_drought	A1_ck	5.02867	38.5915	21.8101	-2.94506	0.523272	-5.62817	1.82134e-08	2.54714e-07	Basic secretory protease (AHRD V3.3 *** A0A2G2W939_CAPBA)
Solyc02g090900.3	A1_drought	A1_ck	8.07746	44.8292	26.4533	-2.47554	0.439874	-5.62783	1.82492e-08	2.55014e-07	Remorin (AHRD V3.3 *** A0A200QZA9_9MAGN)
Solyc10g085890.1	A1_drought	A1_ck	55.0613	10.7304	32.8959	2.36159	0.419937	5.62368	1.86928e-08	2.60801e-07	Unknown protein
Solyc10g080600.3	A1_drought	A1_ck	14.4615	58.351	36.4063	-2.01392	0.358226	-5.62193	1.88836e-08	2.63255e-07	Zinc finger protein 6 (AHRD V3.3 *** A0A1U8ENE4_CAPAN)
Solyc04g014510.3	A1_drought	A1_ck	0.286516	38.8739	19.5802	-7.02496	1.25189	-5.61146	2.00628e-08	2.78817e-07	glutamine synthase
Solyc08g082680.3	A1_drought	A1_ck	37.7477	2.38212	20.0649	3.9867	0.710644	5.60999	2.02342e-08	2.80978e-07	RING/U-box superfamily protein (AHRD V3.3 *-* A0A2U1LC40_ARTAN)
Solyc05g056520.4	A1_drought	A1_ck	5.00295	37.3212	21.1621	-2.90028	0.517147	-5.60823	2.04403e-08	2.83618e-07	S-adenosyl-L-methionine-dependent methyltransferases superfamily protein (AHRD V3.3 *** A0A2U1MCW0_ARTAN)
Solyc05g005870.3	A1_drought	A1_ck	0.549628	40.1353	20.3424	-6.17666	1.10354	-5.59713	2.17929e-08	3.02148e-07	WAT1-related protein (AHRD V3.3 *** K4BWB4_SOLLC)
Solyc03g007470.4	A1_drought	A1_ck	13.8816	58.4174	36.1495	-2.07291	0.370557	-5.59402	2.21868e-08	3.06888e-07	Ubiquitin conjugating enzyme (AHRD V3.3 *** B3TLN8_ELAGV)
Solyc04g079660.2	A1_drought	A1_ck	39.1149	3.58408	21.3495	3.45219	0.617545	5.59018	2.26831e-08	3.13508e-07	Cytochrome P450 (AHRD V3.3 *** A0A2U1M7T5_ARTAN)
Solyc02g087860.3	A1_drought	A1_ck	2.23604	31.0022	16.6191	-3.80034	0.680787	-5.58228	2.37392e-08	3.2785e-07	Transcription factor PRE5 (AHRD V3.3 *** A0A1U8FQB1_CAPAN)
Solyc08g023440.3	A1_drought	A1_ck	53.5179	10.7086	32.1132	2.32105	0.416187	5.57693	2.448e-08	3.37703e-07	Early-responsive to dehydration stress protein (ERD4) (AHRD V3.3 *** A0A2U1KBS2_ARTAN)
Solyc06g074800.1	A1_drought	A1_ck	7.52783	43.557	25.5424	-2.53716	0.454957	-5.57672	2.451e-08	3.37703e-07	Zinc finger protein (AHRD V3.3 *** A0A200R9U1_9MAGN)
Solyc03g098090.2	A1_drought	A1_ck	29.7757	0	14.8878	7.08631	1.27181	5.57184	2.52062e-08	3.46218e-07	CASP-like protein (AHRD V3.3 *** A0A2G3CXI9_CAPCH)
Solyc02g093890.1	A1_drought	A1_ck	47.4743	7.94007	27.7072	2.58033	0.46509	5.54803	2.88903e-08	3.95594e-07	hypothetical protein (AHRD V3.3 *** AT5G40800.1)
Solyc06g006110.3	A1_drought	A1_ck	1.95417	29.7646	15.8594	-3.9354	0.709736	-5.54487	2.94176e-08	4.01881e-07	Vacuolar cation/proton exchanger (AHRD V3.3 *** K4C393_SOLLC)
Solyc09g010360.3	A1_drought	A1_ck	2.21496	30.1847	16.1998	-3.76556	0.679265	-5.54358	2.96343e-08	4.0453e-07	WAT1-related protein (AHRD V3.3 *** K4CR63_SOLLC)
Solyc07g024000.3	A1_drought	A1_ck	47.1993	7.91826	27.5588	2.57321	0.466459	5.51646	3.45888e-08	4.69628e-07	NAD(P)-binding Rossmann-fold superfamily protein (AHRD V3.3 *** F4JSA6_ARATH)
Solyc07g006710.2	A1_drought	A1_ck	0	22.2328	11.1164	-7.18037	1.30731	-5.49247	3.96352e-08	5.33238e-07	Pathogenesis-related protein PR-1 (AHRD V3.3 *** A0A2G3BX31_CAPCH)
Solyc02g063527.1	A1_drought	A1_ck	10.5064	49.1733	29.8399	-2.2239	0.405073	-5.49012	4.01653e-08	5.3955e-07	Squalene epoxidase (AHRD V3.3 *** I6YVX5_9ASPA)
Solyc01g108030.4	A1_drought	A1_ck	45.1282	7.14636	26.1373	2.65996	0.484652	5.48839	4.05619e-08	5.44464e-07	Methylcrotonoyl-CoA carboxylase beta chain, mitochondrial (AHRD V3.3 *** A0A1U8DZI7_CAPAN)
Solyc09g083210.3	A1_drought	A1_ck	8.35933	44.0573	26.2083	-2.40107	0.438134	-5.48022	4.24807e-08	5.68926e-07	Protein kinase-like domain-containing protein (AHRD V3.3 *** A0A2U1MF72_ARTAN)
Solyc08g075990.3	A1_drought	A1_ck	9.43287	46.383	27.9079	-2.2979	0.41945	-5.47837	4.29252e-08	5.74445e-07	protein LOW PSII ACCUMULATION 3, chloroplastic (AHRD V3.3 *** A0A2I4H7S7_9ROSI)
Solyc10g080260.3	A1_drought	A1_ck	10.2479	48.0278	29.1379	-2.22683	0.407108	-5.46988	4.50345e-08	6.00855e-07	Zinc finger transcription factor 62
Solyc02g089850.3	A1_drought	A1_ck	54.8311	11.9106	33.3708	2.20388	0.403004	5.46862	4.53546e-08	6.0467e-07	Calcium uniporter protein 1, mitochondrial (AHRD V3.3 *** A0A2G3D8W7_CAPCH)
Solyc01g110960.4	A1_drought	A1_ck	1.95417	28.9481	15.4511	-3.8955	0.713272	-5.46146	4.72248e-08	6.27243e-07	Prefoldin chaperone subunit family protein (AHRD V3.3 *** A0A2U1NI64_ARTAN)
Solyc01g014373.1	A1_drought	A1_ck	7.79094	42.4927	25.1418	-2.44916	0.448663	-5.4588	4.79358e-08	6.35257e-07	IRK-interacting protein (AHRD V3.3 *** A0A2I4FH54_9ROSI)
Solyc07g065990.1	A1_drought	A1_ck	51.0084	9.55125	30.2798	2.41853	0.443613	5.45189	4.98371e-08	6.59467e-07	oleosin S1-2-like (AHRD V3.3 *** XP_010324233.1)
Solyc03g033590.1	A1_drought	A1_ck	5.59707	38.1931	21.8951	-2.77686	0.509481	-5.45038	5.02634e-08	6.64611e-07	Auxin-responsive protein SAUR20 (AHRD V3.3 *** A0A2G3A486_CAPAN)
Solyc06g068960.1	A1_drought	A1_ck	6.68936	40.5425	23.616	-2.60246	0.477543	-5.4497	5.04553e-08	6.66651e-07	Calcium-binding allergen Ole e 8 (AHRD V3.3 *** A0A2G2WLM3_CAPBA)
Solyc01g102720.3	A1_drought	A1_ck	9.23997	47.7672	28.5036	-2.37568	0.435981	-5.44906	5.06375e-08	6.68558e-07	Polyketide cyclase/dehydrase and lipid transport superfamily protein (AHRD V3.3 *** A0A2U1QGT1_ARTAN)
Solyc07g047710.3	A1_drought	A1_ck	1.12034	28.5845	14.8524	-4.6841	0.864034	-5.4212	5.91996e-08	7.76967e-07	Glucan endo-1,3-beta-glucosidase 1 (AHRD V3.3 *** A0A2G2WCP3_CAPBA)
Solyc01g087690.3	A1_drought	A1_ck	3.88493	32.9543	18.4196	-3.08418	0.570113	-5.40977	6.31065e-08	8.25795e-07	RNA polymerase sigma factor sigD, chloroplastic (AHRD V3.3 *** A0A2G2XSP7_CAPBA)
Solyc09g075820.3	A1_drought	A1_ck	50.0552	9.91394	29.9846	2.33485	0.431844	5.40671	6.41939e-08	8.39404e-07	Sugar transporter protein 2
Solyc11g018550.4	A1_drought	A1_ck	9.67258	47.1796	28.4261	-2.28324	0.422532	-5.4037	6.52816e-08	8.52997e-07	ascorbate peroxidase 6
Solyc03g097610.3	A1_drought	A1_ck	0	21.008	10.504	-7.09911	1.31474	-5.39965	6.6772e-08	8.71828e-07	Bidirectional sugar transporter SWEET (AHRD V3.3 *** M1D4D6_SOLTU)
Solyc07g043320.3	A1_drought	A1_ck	9.6983	46.054	27.8761	-2.24606	0.416472	-5.39306	6.92693e-08	9.01774e-07	myosin heavy chain%2C embryonic smooth protein (AHRD V3.3 *-* AT1G05320.9)
Solyc06g069880.1	A1_drought	A1_ck	1.38113	27.8254	14.6033	-4.3264	0.803183	-5.38657	7.18161e-08	9.34243e-07	protein PHYTOCHROME KINASE SUBSTRATE 3-like (AHRD V3.3 *** A0A2I4FQS5_9ROSI)
Solyc12g010380.3	A1_drought	A1_ck	13.2944	53.893	33.5937	-2.0183	0.374737	-5.38592	7.20738e-08	9.36907e-07	Adenylate kinase (AHRD V3.3 *** A0A2U1NM67_ARTAN)
Solyc03g117690.3	A1_drought	A1_ck	4.73984	34.5398	19.6398	-2.86934	0.534806	-5.36519	8.08624e-08	1.04731e-06	Eukaryotic aspartyl protease family protein (AHRD V3.3 *** A0A2U1P524_ARTAN)
Solyc01g005930.3	A1_drought	A1_ck	56.5504	13.0907	34.8206	2.11107	0.393486	5.36504	8.09292e-08	1.04741e-06	Lipase/lipooxygenase%2C PLAT/LH2 family protein (AHRD V3.3 *** AT1G55280.2)
Solyc07g063620.3	A1_drought	A1_ck	45.2709	7.94007	26.6055	2.51165	0.468419	5.36198	8.23167e-08	1.06458e-06	Membrane lipoprotein lipid attachment site-like protein, putative (DUF1223) (AHRD V3.3 *** O81838_ARATH)
Solyc01g098190.3	A1_drought	A1_ck	51.4888	10.7086	31.0987	2.26577	0.422622	5.36123	8.2655e-08	1.06818e-06	(Sodium/potassium)/proton exchanger 4
Solyc08g069230.3	A1_drought	A1_ck	9.45859	45.2712	27.3649	-2.26047	0.421852	-5.35844	8.3944e-08	1.08405e-06	chaperone protein dnaJ-like protein (AHRD V3.3 *** AT2G24395.1)
Solyc05g055400.4	A1_drought	A1_ck	5.26374	35.7199	20.4918	-2.76089	0.515752	-5.35314	8.64433e-08	1.1147e-06	Cytochrome P450 (AHRD V3.3 *** A0A200Q2G7_9MAGN)
Solyc02g063523.1	A1_drought	A1_ck	10.5321	47.5394	29.0358	-2.17393	0.407221	-5.33845	9.37463e-08	1.201e-06	Squalene epoxidase (AHRD V3.3 *** I6YVX5_9ASPA)
Solyc01g088300.3	A1_drought	A1_ck	0.833825	28.5745	14.7042	-5.10064	0.959488	-5.316	1.06073e-07	1.35499e-06	Germin-like protein subfamily 1 member 15 (AHRD V3.3 *** A0A2G3C5Q2_CAPCH)
Solyc03g111630.4	A1_drought	A1_ck	36.3151	3.95865	20.1369	3.19524	0.6016	5.31123	1.08888e-07	1.38796e-06	programmed cell death protein 4-like (AHRD V3.3 *** A0A2I4H0D9_9ROSI)
Solyc09g092725.1	A1_drought	A1_ck	1.66765	27.0089	14.3383	-4.01886	0.757195	-5.30756	1.11103e-07	1.41517e-06	FAM10 family protein At4g22670-like (AHRD V3.3 *-* XP_010326878.1)
Solyc01g095580.3	A1_drought	A1_ck	9.7217	45.2712	27.4964	-2.21965	0.418534	-5.3034	1.13664e-07	1.44364e-06	Auxin-responsive GH3 family protein (AHRD V3.3 *** A0A2U1NZC8_ARTAN)
Solyc04g005090.4	A1_drought	A1_ck	10.2667	46.4176	28.3422	-2.17661	0.410567	-5.30148	1.14866e-07	1.45785e-06	Cofactor assembly of complex C (AHRD V3.3 *** A0A1P8ASR1_ARATH)
Solyc04g072850.4	A1_drought	A1_ck	2.21728	28.198	15.2076	-3.66702	0.692075	-5.29858	1.16706e-07	1.47908e-06	Beta-D-xylosidase (AHRD V3.3 *** H1AC33_SOLLC)
Solyc09g065540.3	A1_drought	A1_ck	40.6818	5.94439	23.3131	2.77424	0.523672	5.29766	1.17296e-07	1.4855e-06	biotin-binding protein
Solyc03g119180.1	A1_drought	A1_ck	0	19.8863	9.94314	-7.01895	1.3256	-5.29493	1.19062e-07	1.50571e-06	Unknown protein
Solyc01g006690.4	A1_drought	A1_ck	0.833825	28.2	14.5169	-5.08134	0.961112	-5.28694	1.24382e-07	1.56851e-06	IRK-interacting protein (AHRD V3.3 *** A0A2I4FH54_9ROSI)
Solyc05g053470.3	A1_drought	A1_ck	55.9514	13.4643	34.7079	2.05386	0.388867	5.28165	1.28022e-07	1.61212e-06	60 kDa chaperonin (AHRD V3.3 *** Q8H903_ORYSJ)
Solyc07g064240.4	A1_drought	A1_ck	5.02403	34.5288	19.7764	-2.78586	0.527643	-5.27981	1.29316e-07	1.62724e-06	Early nodulin-like protein 2-like (AHRD V3.3 *** A0A2K3LF88_TRIPR)
Solyc12g005300.2	A1_drought	A1_ck	1.38113	26.6006	13.9909	-4.26189	0.807541	-5.27762	1.30872e-07	1.64566e-06	Chlorophyllase 2 (AHRD V3.3 *** C1JZ62_9ROSI),Pfam:PF12740
Solyc11g007945.1	A1_drought	A1_ck	37.6343	3.97052	20.8024	3.24424	0.614966	5.27549	1.32403e-07	1.66138e-06	Unknown protein
Solyc09g092670.3	A1_drought	A1_ck	8.88788	43.2537	26.0708	-2.28351	0.432916	-5.27473	1.32952e-07	1.6659e-06	Cytochrome (AHRD V3.3 *** A0A1U8G4E5_CAPAN)
Solyc03g098100.4	A1_drought	A1_ck	24.3949	0	12.1975	6.7996	1.29092	5.26723	1.38496e-07	1.73047e-06	Methylecgonone reductase (AHRD V3.3 *** A0A2G3CXI4_CAPCH)
Solyc09g082980.3	A1_drought	A1_ck	5.83677	36.1063	20.9716	-2.63032	0.499647	-5.26435	1.40689e-07	1.75539e-06	DUF506 domain-containing protein (AHRD V3.3 *** A0A1Q3BNU4_CEPFO)
Solyc02g062770.2	A1_drought	A1_ck	33.8674	1.5884	17.7279	4.41509	0.839774	5.25748	1.46044e-07	1.81836e-06	late embryogenesis abundant protein (AHRD V3.3 *** AT5G66780.1)
Solyc06g071750.3	A1_drought	A1_ck	40.8739	6.34077	23.6073	2.68668	0.511348	5.25411	1.48738e-07	1.84801e-06	Octicosapeptide/Phox/Bem1p (AHRD V3.3 *-* B6SZC5_MAIZE)
Solyc06g051860.3	A1_drought	A1_ck	44.9399	8.32554	26.6327	2.43169	0.463151	5.25031	1.51842e-07	1.88524e-06	mycorrhiza-inducible inorganic phosphate transporter 4
Solyc06g059710.3	A1_drought	A1_ck	5.55026	35.3117	20.431	-2.66949	0.508766	-5.24699	1.54606e-07	1.91822e-06	Acyl-[acyl-carrier-protein] desaturase (AHRD V3.3 *** A0A2I4GZ93_9ROSI)
Solyc07g008140.3	A1_drought	A1_ck	43.263	7.5437	25.4033	2.52056	0.480411	5.24668	1.54865e-07	1.92008e-06	Umecyanin (AHRD V3.3 *-* A0A2G2WBI2_CAPBA)
Solyc03g097230.1	A1_drought	A1_ck	2.48039	28.1762	15.3283	-3.49862	0.667028	-5.24509	1.56202e-07	1.93396e-06	AIG2-like (Avirulence induced gene) family protein (AHRD V3.3 *** Q9FIQ3_ARATH)
Solyc06g063300.4	A1_drought	A1_ck	36.686	4.36786	20.5269	3.07057	0.585482	5.24451	1.56696e-07	1.93736e-06	F-box/kelch-repeat protein (AHRD V3.3 *-* A0A2G2WKX9_CAPBA)
Solyc07g007930.3	A1_drought	A1_ck	34.1002	3.17584	18.638	3.42536	0.653829	5.23893	1.61512e-07	1.99233e-06	Raffinose synthase family protein (AHRD V3.3 *** F4K470_ARATH)
Solyc06g083560.3	A1_drought	A1_ck	0	19.0688	9.53441	-6.95872	1.32829	-5.23884	1.61592e-07	1.99233e-06	hypothetical protein (AHRD V3.3 *** AT3G24750.1)
Solyc03g006980.4	A1_drought	A1_ck	4.43224	32.5431	18.4877	-2.87447	0.550204	-5.22438	1.74744e-07	2.14552e-06	Alpha-L-fucosidase 1 (AHRD V3.3 *** A0A2G2X6A5_CAPBA)
Solyc10g083860.3	A1_drought	A1_ck	1.93076	26.5878	14.2593	-3.77683	0.725814	-5.20358	1.95485e-07	2.38694e-06	Glycosyltransferase (AHRD V3.3 *** A0A2I4E2Y0_9ROSI)
Solyc01g028803.1	A1_drought	A1_ck	8.35933	41.7445	25.0519	-2.32256	0.447066	-5.19511	2.04593e-07	2.49131e-06	Cytochrome P450 (AHRD V3.3 *** A0A200R9G0_9MAGN)
Solyc08g080190.4	A1_drought	A1_ck	2.21496	26.9742	14.5946	-3.60381	0.693693	-5.19511	2.04596e-07	2.49131e-06	Glucose-methanol-choline (GMC) oxidoreductase family protein (AHRD V3.3 *** A0A2U1QFE7_ARTAN)
Solyc12g039070.2	A1_drought	A1_ck	0.284196	29.3336	14.8089	-6.61891	1.27443	-5.19364	2.06222e-07	2.50939e-06	Strictosidine synthase family protein (AHRD V3.3 *** D7LVM7_ARALL)
Solyc01g079600.4	A1_drought	A1_ck	34.3399	1.19106	17.7655	4.85079	0.935343	5.18611	2.14735e-07	2.60645e-06	Alpha/beta-Hydrolases superfamily protein (AHRD V3.3 *** A0A2U1L2I9_ARTAN)
Solyc08g080620.1	A1_drought	A1_ck	3.88261	30.9576	17.4201	-2.99443	0.577616	-5.18412	2.17037e-07	2.62655e-06	PR-5x
Solyc07g006620.4	A1_drought	A1_ck	6.36532	36.8892	21.6272	-2.53267	0.488931	-5.18002	2.21867e-07	2.68134e-06	Protein kinase superfamily protein (AHRD V3.3 *** A0A2U1L2N8_ARTAN)
Solyc08g069231.1	A1_drought	A1_ck	52.236	11.8997	32.0678	2.13495	0.412775	5.1722	2.31354e-07	2.79027e-06	L-arabinokinase (AHRD V3.3 *** A0A2G3AGT3_CAPAN)
Solyc10g078530.2	A1_drought	A1_ck	1.93076	26.1914	14.0611	-3.75516	0.726482	-5.16897	2.35389e-07	2.83701e-06	Patatin (AHRD V3.3 *** A0A2G3BI67_CAPCH)
Solyc01g099010.3	A1_drought	A1_ck	9.76619	44.4893	27.1278	-2.19132	0.424053	-5.16756	2.37176e-07	2.8566e-06	GDSL esterase/lipase At5g03980-like (AHRD V3.3 *** A0A1U8DUA9_CAPAN)
Solyc04g081890.1	A1_drought	A1_ck	54.4805	13.4643	33.9724	2.01441	0.390748	5.15526	2.53276e-07	3.04224e-06	RING/U-box superfamily protein (AHRD V3.3 *** A0A2U1PXB9_ARTAN)
Solyc06g061180.2	A1_drought	A1_ck	8.64817	42.1409	25.3945	-2.28809	0.444099	-5.15219	2.57459e-07	3.08829e-06	Abscisic acid receptor PYL1 (AHRD V3.3 *-* A0A2G3C7N8_CAPCH)
Solyc04g054800.3	A1_drought	A1_ck	3.04878	28.5636	15.8062	-3.22664	0.626508	-5.1502	2.60215e-07	3.11923e-06	UPSTREAM OF FLC protein (DUF966) (AHRD V3.3 *** A0A1P8BC74_ARATH)
Solyc09g075600.3	A1_drought	A1_ck	40.0542	0.793717	20.4239	5.6569	1.09968	5.14415	2.68734e-07	3.21699e-06	GATA transcription factor-like protein (AHRD V3.3 *-* AT1G02700.1)
Solyc07g150103.1	A1_drought	A1_ck	34.4499	3.95865	19.2043	3.11861	0.607081	5.13706	2.7907e-07	3.33171e-06	early nodulin-like protein 1 (AHRD V3.3 *** A0A2I4F529_9ROSI)
Solyc01g110580.2	A1_drought	A1_ck	0.284196	28.1425	14.2134	-6.55913	1.27825	-5.13135	2.87665e-07	3.4297e-06	Small auxin up-regulated RNA5
Solyc03g121720.2	A1_drought	A1_ck	7.50674	38.8858	23.1963	-2.37445	0.463103	-5.12727	2.93974e-07	3.5002e-06	Glyoxylate reductase 2 (AHRD V3.3 *** A0A1P8AS42_ARATH)
Solyc10g052470.1	A1_drought	A1_ck	0	17.9114	8.95572	-6.86782	1.34014	-5.12471	2.97999e-07	3.54099e-06	Protein RADIALIS-like 6 (AHRD V3.3 *** A0A1U8FNU6_CAPAN)
Solyc03g115370.3	A1_drought	A1_ck	39.3662	6.35264	22.8594	2.63242	0.513978	5.12166	3.02862e-07	3.59636e-06	Diacylglycerol kinase (AHRD V3.3 *** A0A1U8G5K6_CAPAN)
Solyc08g079100.3	A1_drought	A1_ck	4.42992	31.7731	18.1015	-2.83994	0.554731	-5.1195	3.06342e-07	3.63038e-06	CRABS CLAW 1b
Solyc03g082550.3	A1_drought	A1_ck	36.4931	0.408248	18.4507	6.41776	1.25426	5.11678	3.108e-07	3.68074e-06	Homeobox-leucine zipper protein HOX6 (AHRD V3.3 *** A0A2G3A038_CAPAN)
Solyc08g066610.3	A1_drought	A1_ck	2.50147	27.0326	14.7671	-3.4347	0.672171	-5.10987	3.22387e-07	3.80777e-06	EPIDERMAL PATTERNING FACTOR-like protein 9 (AHRD V3.3 *** A0A2G2WD44_CAPBA)
Solyc03g006640.3	A1_drought	A1_ck	9.16976	42.5264	25.8481	-2.21371	0.433409	-5.10768	3.26136e-07	3.84693e-06	F-box family protein (AHRD V3.3 *** A0A2U1N101_ARTAN)
Solyc02g082740.1	A1_drought	A1_ck	7.79094	39.3168	23.5539	-2.33703	0.457607	-5.10707	3.27189e-07	3.85677e-06	Dirigent protein (AHRD V3.3 *** K4BAE4_SOLLC)
Solyc07g062860.3	A1_drought	A1_ck	35.1457	4.35599	19.7508	3.01091	0.589641	5.10634	3.28454e-07	3.86911e-06	26S proteasome non-ATPase regulatory subunit 5 (AHRD V3.3 *** A0A200QM10_9MAGN)
Solyc06g053830.3	A1_drought	A1_ck	10.3158	45.3286	27.8222	-2.13821	0.418925	-5.10404	3.32472e-07	3.91384e-06	auxin-regulated IAA7
Solyc09g064380.3	A1_drought	A1_ck	37.4355	5.54705	21.4913	2.75335	0.539548	5.10307	3.34195e-07	3.93151e-06	Tetratricopeptide repeat (TPR)-like superfamily protein (AHRD V3.3 *** F4I456_ARATH)
Solyc10g078410.2	A1_drought	A1_ck	3.86153	30.151	17.0063	-2.95929	0.580696	-5.09612	3.46687e-07	4.07305e-06	F-box protein (AHRD V3.3 *** A0A1U8E9P8_CAPAN)
Solyc01g108390.3	A1_drought	A1_ck	5.02403	32.9404	18.9822	-2.71784	0.534045	-5.08917	3.59641e-07	4.22244e-06	Trypsin/subtilisin inhibitor (AHRD V3.3 *** A0A2G3AU57_CAPCH)
Solyc01g112260.4	A1_drought	A1_ck	2.78799	27.4162	15.1021	-3.30176	0.650475	-5.07593	3.85609e-07	4.50344e-06	hypothetical protein (AHRD V3.3 *-* AT4G35320.1)
Solyc10g086390.2	A1_drought	A1_ck	1.09694	24.5693	12.8331	-4.4716	0.883179	-5.06307	4.12552e-07	4.80542e-06	Short-chain dehydrogenase TIC 32, chloroplastic (AHRD V3.3 *** A0A1U8E748_CAPAN)
Solyc08g016310.3	A1_drought	A1_ck	5.55026	33.7361	19.6432	-2.60351	0.515009	-5.05528	4.2977e-07	4.99939e-06	LOW QUALITY PROTEIN: LRR receptor-like serine/threonine-protein kinase GSO1 (AHRD V3.3 *** A0A1U8F7A0_CAPAN)
Solyc03g083280.4	A1_drought	A1_ck	49.1301	11.4905	30.3103	2.09483	0.415415	5.04274	4.58903e-07	5.32429e-06	Pentatricopeptide repeat-containing protein (AHRD V3.3 *** A0A2G3CX51_CAPCH)
Solyc11g010850.2	A1_drought	A1_ck	4.43224	30.9329	17.6826	-2.80156	0.555774	-5.04082	4.63538e-07	5.37455e-06	1-deoxy-d-xylulose-5-phosphate synthase 1 (AHRD V3.3 *** A0A2U1PQH9_ARTAN)
Solyc07g025140.4	A1_drought	A1_ck	2.78799	26.9851	14.8866	-3.27934	0.651183	-5.03597	4.75427e-07	5.5088e-06	Transducin/WD40 repeat-like superfamily protein (AHRD V3.3 *** A0A2U1PWP8_ARTAN)
Solyc01g091160.4	A1_drought	A1_ck	34.1166	4.36689	19.2418	2.96647	0.59067	5.02221	5.10811e-07	5.89563e-06	arginase 1
Solyc12g056950.2	A1_drought	A1_ck	4.14572	30.1847	17.1652	-2.85999	0.569903	-5.01837	5.2111e-07	5.99497e-06	FCS-Like Zinc finger 6 (AHRD V3.3 *** FLZ6_ARATH)
Solyc11g021060.2	A1_drought	A1_ck	3.33762	28.6101	15.9739	-3.10121	0.618349	-5.01531	5.29483e-07	6.07627e-06	TOMARPIX proteinase inhibitor
Solyc03g112010.4	A1_drought	A1_ck	4.16912	30.1382	17.1537	-2.85534	0.569465	-5.01408	5.32882e-07	6.10658e-06	Cytochrome P450 71A6 (AHRD V3.3 *** A0A2G3CY69_CAPCH)
Solyc03g120790.1	A1_drought	A1_ck	0	16.6966	8.34832	-6.76685	1.3509	-5.00915	5.46706e-07	6.25286e-06	ovate family protein 8
Solyc01g014140.3	A1_drought	A1_ck	2.76227	27.0099	14.8861	-3.28456	0.655832	-5.00824	5.49308e-07	6.27451e-06	receptor-like protein 12 (AHRD V3.3 *-* A0A2G2YW48_CAPAN)
Solyc04g058160.2	A1_drought	A1_ck	7.54659	38.9779	23.2622	-2.37343	0.474299	-5.00408	5.61292e-07	6.40315e-06	Calcium-dependent protein kinase (AHRD V3.3 --* CDPK_DAUCA)
Solyc06g054090.2	A1_drought	A1_ck	3.90601	29.3673	16.6366	-2.91524	0.583609	-4.9952	5.87756e-07	6.70072e-06	N-acetyltransferase (AHRD V3.3 *** A0A2N9Z4V7_PAEPO)
Solyc01g066860.3	A1_drought	A1_ck	5.28947	33.0216	19.1555	-2.64391	0.529547	-4.99277	5.95208e-07	6.77259e-06	hypothetical protein (AHRD V3.3 *** AT1G63310.1)
Solyc06g075780.3	A1_drought	A1_ck	30.02	1.57653	15.7983	4.24243	0.849799	4.99228	5.96714e-07	6.78537e-06	Zinc finger protein (AHRD V3.3 *** A0A200PZ96_9MAGN)
Solyc10g008130.3	A1_drought	A1_ck	49.1512	11.9106	30.5309	2.0453	0.410866	4.97801	6.42406e-07	7.28156e-06	RNA-binding (RRM/RBD/RNP motifs) family protein (AHRD V3.3 *** AT3G56510.5)
Solyc06g036310.3	A1_drought	A1_ck	9.45627	41.7208	25.5885	-2.14252	0.431611	-4.964	6.90558e-07	7.80737e-06	Heavy metal-associated isoprenylated plant protein (AHRD V3.3 *** A0A2R6RSL8_ACTCH)
Solyc12g014530.3	A1_drought	A1_ck	3.88261	28.9719	16.4272	-2.89881	0.584828	-4.95669	7.17058e-07	8.08117e-06	L-aspartate oxidase (AHRD V3.3 *** A0A2G3CUJ1_CAPCH)
Solyc10g050110.1	A1_drought	A1_ck	8.3781	40.0977	24.2379	-2.26338	0.457324	-4.94918	7.45253e-07	8.37759e-06	Leucine-rich repeat family protein (AHRD V3.3 *** G3CHK6_PONTR)
Solyc01g079110.4	A1_drought	A1_ck	0.286516	25.0588	12.6726	-6.39065	1.29213	-4.94583	7.58186e-07	8.51216e-06	Histone H3 (AHRD V3.3 *** A0A2G3DHD8_CAPCH)
Solyc11g065600.2	A1_drought	A1_ck	4.47672	30.5939	17.5353	-2.77943	0.562177	-4.94405	7.65155e-07	8.58496e-06	xyloglucan endotransglucosylase-hydrolase 4
Solyc12g009580.2	A1_drought	A1_ck	1.93076	24.2076	13.0692	-3.64166	0.738205	-4.93312	8.09258e-07	9.05111e-06	CRABS CLAW 5b
Solyc02g085590.4	A1_drought	A1_ck	19.6831	0	9.84156	6.48996	1.31588	4.93201	8.13861e-07	9.09685e-06	vicilin-like seed storage protein At2g18540 (AHRD V3.3 *-* A0A2I4F3W3_9ROSI)
Solyc02g085150.4	A1_drought	A1_ck	19.4622	0	9.73109	6.47304	1.31763	4.91263	8.98623e-07	9.9625e-06	Late embryogenesis abundant (LEA) protein (AHRD V3.3 *** A0A1P8B7I6_ARATH)
Solyc07g008180.4	A1_drought	A1_ck	11.4385	46.0877	28.7631	-2.01376	0.410536	-4.90519	9.33382e-07	1.03349e-05	CRABS CLAW-like protein 5a
Solyc02g088790.3	A1_drought	A1_ck	39.627	7.5437	23.5854	2.39413	0.488817	4.89779	9.69197e-07	1.07181e-05	RNA-binding protein (AHRD V3.3 *-* Q941H8_SOLTU)
Solyc03g006880.3	A1_drought	A1_ck	0.833825	23.4348	12.1343	-4.81423	0.983435	-4.89532	9.81461e-07	1.08401e-05	gibberellin 20-oxidase-1
Solyc09g011720.3	A1_drought	A1_ck	0.570712	26.1687	13.3697	-5.55521	1.13759	-4.8833	1.04324e-06	1.1501e-05	DUF3527 domain-containing protein (AHRD V3.3 *** A0A1Q3BBP6_CEPFO)
Solyc03g116280.3	A1_drought	A1_ck	3.59841	27.7352	15.6668	-2.94439	0.603715	-4.87711	1.07649e-06	1.18528e-05	2-oxoglutarate (2OG) and Fe(II)-dependent oxygenase superfamily protein (AHRD V3.3 *-* F4J670_ARATH)
Solyc09g091965.1	A1_drought	A1_ck	1.92844	24.1739	13.0512	-3.64067	0.746544	-4.8767	1.07873e-06	1.18627e-05	Unknown protein
Solyc03g005910.3	A1_drought	A1_ck	0	15.4937	7.74685	-6.65917	1.36625	-4.87404	1.09339e-06	1.2009e-05	GDSL esterase/lipase (AHRD V3.3 *** A0A2R6RG70_ACTCH)
Solyc08g023660.3	A1_drought	A1_ck	1.66765	23.4377	12.5527	-3.81416	0.783047	-4.87092	1.11081e-06	1.21777e-05	Kirola (AHRD V3.3 *** A0A1U8F0U0_CAPAN)
Solyc05g052050.1	A1_drought	A1_ck	5.55026	32.1576	18.8539	-2.53426	0.521564	-4.85897	1.17996e-06	1.28719e-05	DNA-binding protein Pti4
Solyc08g075120.3	A1_drought	A1_ck	1.09694	22.5836	11.8403	-4.35029	0.895936	-4.85558	1.20033e-06	1.30861e-05	Rop guanine nucleotide exchange factor 14 (AHRD V3.3 *** A0A2G3AG82_CAPAN)
Solyc07g006130.3	A1_drought	A1_ck	32.8816	4.35599	18.6188	2.91528	0.60129	4.84837	1.24478e-06	1.35374e-05	Eukaryotic peptide chain release factor subunit 1 (AHRD V3.3 *** A0A1U8F7R5_CAPAN)
Solyc02g090820.3	A1_drought	A1_ck	42.924	9.12023	26.0221	2.23282	0.461403	4.8392	1.30361e-06	1.41685e-05	Heat stress transcription factor B-1 (AHRD V3.3 *** A0A2G3D8M4_CAPCH)
Solyc04g150161.1	A1_drought	A1_ck	7.48566	36.8327	22.1592	-2.29871	0.475071	-4.83867	1.30709e-06	1.41976e-05	Unknown protein
Solyc08g075150.3	A1_drought	A1_ck	28.8809	1.19106	15.036	4.60034	0.95119	4.83641	1.32207e-06	1.43427e-05	coiled-coil protein (AHRD V3.3 *** AT5G45310.2)
Solyc07g049560.3	A1_drought	A1_ck	2.50147	24.6159	13.5587	-3.3	0.682404	-4.83585	1.32579e-06	1.43655e-05	Protein-tyrosine phosphatase (AHRD V3.3 *** A0A200RBI0_9MAGN)
Solyc04g050620.3	A1_drought	A1_ck	28.0635	1.98478	15.0242	3.82183	0.790545	4.83442	1.33533e-06	1.44599e-05	Cytochrome (AHRD V3.3 *** A0A2G2Y725_CAPAN)
Solyc01g087820.2	A1_drought	A1_ck	9.71938	40.8706	25.295	-2.07257	0.42891	-4.83218	1.35045e-06	1.46058e-05	Subtilisin-like protease (AHRD V3.3 *** O82777_SOLLC)
Solyc09g097760.3	A1_drought	A1_ck	36.679	6.35264	21.5158	2.52976	0.523728	4.83029	1.36331e-06	1.47359e-05	Glycine-rich protein (AHRD V3.3 *-* A0A2G2W2G9_CAPBA)
Solyc04g056330.1	A1_drought	A1_ck	9.45859	40.9845	25.2215	-2.11609	0.438395	-4.82692	1.38663e-06	1.49697e-05	AIG2-like (Avirulence induced gene) family protein (AHRD V3.3 *** Q9FIQ3_ARATH)
Solyc01g095680.2	A1_drought	A1_ck	29.6656	3.16493	16.4153	3.22554	0.669111	4.82064	1.43101e-06	1.54112e-05	Plant organelle RNA recognition domain containing protein (AHRD V3.3 *-* A0A2P5DTG0_TREOI)
Solyc02g092340.2	A1_drought	A1_ck	28.3547	2.37121	15.363	3.57485	0.745169	4.79737	1.6076e-06	1.72601e-05	Transmembrane protein (AHRD V3.3 *-* Q1PDF2_ARATH)
Solyc02g077700.1	A1_drought	A1_ck	9.50076	40.9171	25.2089	-2.11122	0.440088	-4.79726	1.60854e-06	1.72601e-05	transmembrane protein (AHRD V3.3 *** AT2G33855.1)
Solyc03g116400.3	A1_drought	A1_ck	18.0365	0	9.01827	6.36372	1.3275	4.79376	1.63688e-06	1.75536e-05	late embryogenesis abundant protein-related / LEA protein-like protein (AHRD V3.3 --* AT1G52680.1)
Solyc01g100460.3	A1_drought	A1_ck	28.2891	1.19106	14.7401	4.57078	0.953849	4.79194	1.6518e-06	1.76986e-05	BZIP transcription factor (AHRD V3.3 *** C0LQL1_9CARY)
Solyc10g009320.3	A1_drought	A1_ck	1.40454	22.2783	11.8414	-3.99998	0.834744	-4.79186	1.6524e-06	1.76986e-05	NAD-dependent protein deacetylase HST1-like protein (AHRD V3.3 *-* AT2G46640.2)
Solyc12g100240.1	A1_drought	A1_ck	3.62182	27.4499	15.5358	-2.92459	0.610356	-4.79161	1.65449e-06	1.77103e-05	Fatty acid desaturase (AHRD V3.3 *-* A0A200QRI1_9MAGN)
Solyc10g008840.3	A1_drought	A1_ck	2.76459	25.0459	13.9053	-3.17499	0.662786	-4.79036	1.66479e-06	1.7799e-05	RAB GTPase (AHRD V3.3 *** A0A2U1Q460_ARTAN)
Solyc08g077120.2	A1_drought	A1_ck	38.0787	7.1117	22.5952	2.41628	0.506086	4.77444	1.80211e-06	1.91725e-05	Pentatricopeptide repeat-containing protein, chloroplastic (AHRD V3.3 *-* A0A2G2XLM4_CAPBA)
Solyc12g062800.1	A1_drought	A1_ck	4.45332	28.9837	16.7185	-2.7046	0.566901	-4.77084	1.83455e-06	1.94634e-05	Unknown protein
Solyc08g075210.2	A1_drought	A1_ck	0.833825	22.2774	11.5556	-4.74064	0.993674	-4.77082	1.83476e-06	1.94634e-05	HXXXD-type acyl-transferase family protein (AHRD V3.3 *** F4JBC7_ARATH)
Solyc04g081260.3	A1_drought	A1_ck	1.66765	22.21	11.9388	-3.73707	0.783939	-4.76705	1.86944e-06	1.98194e-05	filament-like plant protein 4 (AHRD V3.3 *** A0A1U7XPP3_NICSY)
Solyc01g059870.4	A1_drought	A1_ck	9.69598	40.4495	25.0727	-2.05952	0.432079	-4.76655	1.8741e-06	1.98569e-05	phytochrome B1
Solyc01g110570.3	A1_drought	A1_ck	0.286516	22.65	11.4683	-6.24514	1.31158	-4.76153	1.92126e-06	2.03445e-05	Small auxin up-regulated RNA4
Solyc05g009270.4	A1_drought	A1_ck	0	14.3155	7.15775	-6.54479	1.37563	-4.75767	1.95841e-06	2.0676e-05	3-ketoacyl-CoA synthase (AHRD V3.3 *** A0A2G3B5Z8_CAPCH)
Solyc12g068075.1	A1_drought	A1_ck	27.1875	1.99665	14.5921	3.77481	0.793889	4.75483	1.98613e-06	2.09562e-05	Glutamyl-tRNA(Gln) amidotransferase subunit A (AHRD V3.3 *-* A0A2K3P166_TRIPR)
Solyc01g097280.2	A1_drought	A1_ck	2.23836	23.4238	12.8311	-3.39548	0.714189	-4.75431	1.99125e-06	2.09976e-05	Pathogenesis-related protein 4b (AHRD V3.3 *** A0A0H3TYE5_CAPAN)
Solyc12g088760.1	A1_drought	A1_ck	0.833825	21.8354	11.3346	-4.71239	0.991873	-4.751	2.02409e-06	2.13059e-05	Subtilisin-like protease preproenzyme (AHRD V3.3 *** C7E4J6_TOBAC)
Solyc02g085290.3	A1_drought	A1_ck	7.52783	36.0855	21.8067	-2.26494	0.477616	-4.74218	2.11432e-06	2.21898e-05	Maf-like protein (AHRD V3.3 *** A0A2U1MK08_ARTAN)
Solyc03g026050.3	A1_drought	A1_ck	28.0869	2.77946	15.4332	3.33721	0.705876	4.72776	2.27009e-06	2.37121e-05	Terminal flower 1 (AHRD V3.3 *** F7J0V7_GENTR)
Solyc09g075460.3	A1_drought	A1_ck	8.86447	38.4785	23.6715	-2.11665	0.447824	-4.72652	2.284e-06	2.38433e-05	Pectin lyase-like superfamily protein (AHRD V3.3 *** A0A2U1PV10_ARTAN)
Solyc05g050980.3	A1_drought	A1_ck	6.694	33.7233	20.2086	-2.33686	0.494482	-4.72589	2.29113e-06	2.39037e-05	3-phosphoshikimate 1-carboxyvinyltransferase (AHRD V3.3 *** A0A0M8KSM3_NICAT)
Solyc01g109550.2	A1_drought	A1_ck	1.66765	21.8364	11.752	-3.71223	0.786503	-4.71991	2.35945e-06	2.45875e-05	Transcription termination factor family protein (AHRD V3.3 *** A0A2K3NNA4_TRIPR)
Solyc08g083280.3	A1_drought	A1_ck	1.38345	21.4163	11.3999	-3.94919	0.837436	-4.71581	2.40749e-06	2.50733e-05	Alcohol dehydrogenase 1 (AHRD V3.3 *** A0A1U8G0C8_CAPAN)
Solyc01g014105.1	A1_drought	A1_ck	4.45332	28.5726	16.513	-2.68414	0.569344	-4.71444	2.42377e-06	2.5228e-05	IRK-interacting protein (AHRD V3.3 *** A0A2I4FH54_9ROSI)
Solyc02g080200.4	A1_drought	A1_ck	0	13.9063	6.95314	-6.50319	1.38215	-4.70512	2.53721e-06	2.63544e-05	Pectinesterase (AHRD V3.3 *** A0A2G2VBJ7_CAPBA)
Solyc11g006710.2	A1_drought	A1_ck	0	13.8835	6.94175	-6.50131	1.38181	-4.70493	2.53953e-06	2.63544e-05	Cationic amino acid transporter (AHRD V3.3 *** S8DTC6_9LAMI)
Solyc12g056980.1	A1_drought	A1_ck	3.88261	26.9633	15.423	-2.7955	0.594172	-4.70487	2.54032e-06	2.63544e-05	Ethylene-responsive transcription factor (AHRD V3.3 *-* A0A2G2ZQC4_CAPAN)
Solyc03g110940.3	A1_drought	A1_ck	4.69535	28.96	16.8277	-2.62066	0.557354	-4.70197	2.57659e-06	2.66931e-05	Protein kinase superfamily protein (AHRD V3.3 *** A0A2U1P6F2_ARTAN)
Solyc09g007710.3	A1_drought	A1_ck	0.833825	21.3945	11.1142	-4.68364	0.996496	-4.70011	2.60023e-06	2.69066e-05	Disease resistance protein (TIR-NBS-LRR class) (AHRD V3.3 *** A0A2K3P6K1_TRIPR)
Solyc07g007240.3	A1_drought	A1_ck	5.59938	31.7176	18.6585	-2.50937	0.534807	-4.69211	2.70399e-06	2.79476e-05	Metallocarboxypeptidase inhibitor (AHRD V3.3 *** A0A2G3BXM1_CAPCH)
Solyc05g055990.4	A1_drought	A1_ck	1.12034	21.0526	11.0865	-4.24215	0.90464	-4.68933	2.74104e-06	2.83139e-05	plasma membrane intrinsic protein 2.12
Solyc07g056190.3	A1_drought	A1_ck	26.3748	1.98478	14.1798	3.7325	0.797488	4.68032	2.8643e-06	2.95699e-05	Heavy metal-associated isoprenylated plant protein (AHRD V3.3 *** A0A2R6QEC1_ACTCH)
Solyc02g071090.3	A1_drought	A1_ck	38.7361	7.92917	23.3326	2.28649	0.48951	4.67097	2.99785e-06	3.08766e-05	Purine permease (AHRD V3.3 *** A0A2U1LZ22_ARTAN),Pfam:PF16913
Solyc10g008400.1	A1_drought	A1_ck	30.1661	3.94774	17.0569	2.92927	0.627343	4.66933	3.02185e-06	3.11058e-05	E3 ubiquitin-protein ligase RMA1H1 (AHRD V3.3 *** A0A2G3BCU0_CAPCH)
Solyc08g077130.2	A1_drought	A1_ck	41.6664	9.10835	25.3874	2.19346	0.469786	4.66905	3.02591e-06	3.11294e-05	Unknown protein
Solyc12g010420.1	A1_drought	A1_ck	26.7385	1.99665	14.3676	3.7497	0.803214	4.66837	3.036e-06	3.11637e-05	hypothetical protein (AHRD V3.3 --* AT5G11070.1)
Solyc03g115200.3	A1_drought	A1_ck	1.66765	21.4272	11.5474	-3.68512	0.789384	-4.66835	3.03628e-06	3.11637e-05	Carbohydrate-binding X8 domain superfamily protein (AHRD V3.3 *-* A0A1P8AZV6_ARATH)
Solyc01g110940.3	A1_drought	A1_ck	3.90369	27.0317	15.4677	-2.79522	0.598857	-4.66759	3.04746e-06	3.12603e-05	Auxin-responsive protein SAUR20 (AHRD V3.3 *** A0A2G2XY34_CAPAN)
Solyc09g091430.4	A1_drought	A1_ck	0	13.5099	6.75495	-6.46145	1.38568	-4.66302	3.11606e-06	3.189e-05	Pectate lyase (AHRD V3.3 *** A0A2G2W1U1_CAPBA)
Solyc05g008895.1	A1_drought	A1_ck	0.568393	23.4585	12.0134	-5.39662	1.15755	-4.6621	3.12995e-06	3.19953e-05	Bifunctional inhibitor/lipid-transfer protein/seed storage 2S albumin superfamily protein (AHRD V3.3 *** A0A1I9LP30_ARATH)
Solyc02g067050.3	A1_drought	A1_ck	3.3353	25.4542	14.3947	-2.93252	0.629441	-4.65893	3.1786e-06	3.2455e-05	UPF0301 protein (AHRD V3.3 *** A0A2K3PAH7_TRIPR)
Solyc08g067180.4	A1_drought	A1_ck	0	13.5208	6.7604	-6.46238	1.38791	-4.65618	3.22129e-06	3.2872e-05	Zinc finger protein (AHRD V3.3 *** A0A200PQI4_9MAGN)
Solyc06g052060.3	A1_drought	A1_ck	3.88261	26.6116	15.2471	-2.77592	0.596255	-4.65559	3.23052e-06	3.29282e-05	hypothetical protein (AHRD V3.3 *** AT4G10810.1)
Solyc11g069190.2	A1_drought	A1_ck	7.22023	34.1206	20.6704	-2.24106	0.481442	-4.65489	3.24147e-06	3.30209e-05	auxin response factor 4
Solyc05g055460.1	A1_drought	A1_ck	3.0511	24.6159	13.8335	-3.01145	0.646988	-4.65456	3.24673e-06	3.30555e-05	Unknown protein
Solyc10g076710.3	A1_drought	A1_ck	4.71643	28.5636	16.64	-2.5982	0.558863	-4.64907	3.33432e-06	3.38693e-05	Phosphoinositide phospholipase C (AHRD V3.3 *** O49950_SOLTU)
Solyc01g096420.3	A1_drought	A1_ck	28.0893	3.17584	15.6325	3.14475	0.676659	4.64747	3.36032e-06	3.41138e-05	NADPH quinone oxidoreductase (AHRD V3.3 *** A0A2K3LWY2_TRIPR)
Solyc01g086820.4	A1_drought	A1_ck	0.833825	20.6335	10.7337	-4.63087	0.998713	-4.63684	3.53772e-06	3.5853e-05	Histone H3 (AHRD V3.3 *-* A0A2P6TS80_CHLSO)
Solyc07g039190.4	A1_drought	A1_ck	5.52918	30.5494	18.0393	-2.46286	0.531199	-4.63641	3.54511e-06	3.59074e-05	hypothetical protein (AHRD V3.3 *-* AT5G56850.4)
Solyc00g500292.1	A1_drought	A1_ck	3.62182	26.2241	14.923	-2.85907	0.616697	-4.6361	3.55044e-06	3.59203e-05	ATP synthase subunit alpha, chloroplastic (AHRD V3.3 *** I6N942_DATST)
Solyc00g500323.1	A1_drought	A1_ck	3.62182	26.2241	14.923	-2.85907	0.616697	-4.6361	3.55044e-06	3.59203e-05	ATP synthase subunit alpha, chloroplastic (AHRD V3.3 *** I6N942_DATST)
Solyc04g074700.4	A1_drought	A1_ck	0.570712	22.6638	11.6173	-5.34631	1.15497	-4.62894	3.67537e-06	3.7163e-05	LES17306 homeodomain protein
Solyc04g082480.3	A1_drought	A1_ck	1.38113	20.6335	11.0073	-3.89586	0.842959	-4.62164	3.80712e-06	3.84074e-05	Plant regulator RWP-RK family protein, putative (AHRD V3.3 *** A0A061FD78_THECC)
Solyc03g114580.4	A1_drought	A1_ck	41.8209	9.90304	25.862	2.07736	0.449588	4.62059	3.82647e-06	3.85368e-05	Uridine kinase (AHRD V3.3 *** A0A200QPY2_9MAGN)
Solyc04g016470.4	A1_drought	A1_ck	28.8341	0.805591	14.8198	5.18152	1.12192	4.61845	3.86624e-06	3.89152e-05	LEQA L.esculentum TomQ'a beta(1,3)glucanase
Solyc02g061760.4	A1_drought	A1_ck	3.3353	25.0113	14.1733	-2.90785	0.6298	-4.61711	3.89128e-06	3.91258e-05	Protein DETOXIFICATION (AHRD V3.3 *** A0A328DP91_9ASTE)
Solyc01g087970.3	A1_drought	A1_ck	1.66765	21.0189	11.3433	-3.65756	0.792178	-4.61709	3.89158e-06	3.91258e-05	Carboxypeptidase (AHRD V3.3 *** A0A2G2XQG5_CAPBA)
Solyc05g008130.4	A1_drought	A1_ck	29.4961	3.98143	16.7388	2.89194	0.627234	4.61062	4.01466e-06	4.02945e-05	Unknown protein
Solyc12g042963.1	A1_drought	A1_ck	0	13.1244	6.56222	-6.41943	1.39251	-4.60997	4.02722e-06	4.03976e-05	Unknown protein
Solyc05g014000.4	A1_drought	A1_ck	0	13.1126	6.55628	-6.41838	1.39233	-4.60983	4.03003e-06	4.0403e-05	Pectate lyase (AHRD V3.3 *** A0A2G3B8Z4_CAPCH)
Solyc01g112230.4	A1_drought	A1_ck	25.5831	0.397343	12.9902	5.90571	1.28165	4.60788	4.06793e-06	4.07138e-05	Plant EC metallothionein-like protein (AHRD V3.3 *** A0A200PQZ1_9MAGN)
Solyc06g007440.4	A1_drought	A1_ck	8.62477	36.9328	22.7788	-2.09989	0.455778	-4.60726	4.08013e-06	4.08129e-05	Non-specific serine/threonine protein kinase (AHRD V3.3 *** A0A2G3C4Q5_CAPCH)
Solyc03g033330.3	A1_drought	A1_ck	4.17144	27.0089	15.5902	-2.69625	0.585885	-4.602	4.18448e-06	4.17858e-05	RING/U-box superfamily protein (AHRD V3.3 *** A0A2U1ML59_ARTAN)
Solyc03g045100.1	A1_drought	A1_ck	3.88261	26.1687	15.0256	-2.75237	0.598649	-4.59763	4.27321e-06	4.25519e-05	Unknown protein
Solyc03g116480.1	A1_drought	A1_ck	28.3711	0.793717	14.5824	5.15935	1.12442	4.58844	4.4657e-06	4.43937e-05	F-box/kelch-repeat protein At5g15710-like (AHRD V3.3 *** A0A2I4DW48_9ROSI)
Solyc05g055750.3	A1_drought	A1_ck	3.59841	25.3987	14.4985	-2.81688	0.614625	-4.58309	4.5815e-06	4.54683e-05	WRKY transcription factor 34
Solyc01g111280.3	A1_drought	A1_ck	8.09622	35.6971	21.8967	-2.14515	0.468142	-4.58227	4.59951e-06	4.56215e-05	Cold-shock protein (AHRD V3.3 *-* A0A200RAC1_9MAGN)
Solyc01g058350.1	A1_drought	A1_ck	2.45699	23.8013	13.1291	-3.26059	0.711724	-4.58125	4.62196e-06	4.58185e-05	Unknown protein
Solyc02g063160.4	A1_drought	A1_ck	38.8634	8.72288	23.7931	2.15477	0.470771	4.5771	4.71461e-06	4.66847e-05	Alpha/beta-Hydrolases superfamily protein (AHRD V3.3 *** A0A1P8B9I4_ARATH)
Solyc04g076690.4	A1_drought	A1_ck	27.4062	3.16493	15.2855	3.11172	0.680036	4.57582	4.74369e-06	4.69464e-05	Unknown protein
Solyc06g076120.2	A1_drought	A1_ck	3.90833	26.1914	15.0499	-2.74964	0.601701	-4.56978	4.88247e-06	4.82389e-05	Fasciclin-like arabinogalactan protein 4 (AHRD V3.3 *** A0A2G2ZDY4_CAPAN)
Solyc07g063970.3	A1_drought	A1_ck	0	12.7043	6.35216	-6.37301	1.39766	-4.55977	5.12099e-06	5.02869e-05	C2H2 zinc finger protein (AHRD V3.3 *** A0A2K3NT14_TRIPR)
Solyc07g007130.1	A1_drought	A1_ck	42.3299	10.3232	26.3265	2.03531	0.446795	4.55536	5.22957e-06	5.12961e-05	NHL domain protein (AHRD V3.3 *** A0A1P8BDM5_ARATH)
Solyc10g079150.3	A1_drought	A1_ck	31.3497	5.14971	18.2497	2.60433	0.571844	4.55427	5.2567e-06	5.15222e-05	Nuclear transcription factor Y subunit A-7 (AHRD V3.3 *** A0A2G3BHM5_CAPCH)
Solyc07g047790.3	A1_drought	A1_ck	31.3122	5.16158	18.2369	2.60187	0.571782	4.55046	5.35298e-06	5.23905e-05	Heat shock protein (AHRD V3.3 *** O23638_ARATH)
Solyc07g056480.3	A1_drought	A1_ck	8.36165	35.7318	22.0467	-2.09838	0.462112	-4.54085	5.60269e-06	5.46834e-05	glutathione S-transferase/peroxidase
Solyc01g007810.1	A1_drought	A1_ck	0.570712	21.4272	10.999	-5.26585	1.16014	-4.539	5.65226e-06	5.51064e-05	ovate family protein 3
Solyc12g096770.1	A1_drought	A1_ck	8.05405	34.9262	21.4901	-2.11697	0.466464	-4.53834	5.66978e-06	5.52468e-05	HXXXD-type acyl-transferase family protein (AHRD V3.3 *** F4JBC7_ARATH)
Solyc12g009190.2	A1_drought	A1_ck	6.95944	33.3131	20.1363	-2.2616	0.499017	-4.5321	5.84001e-06	5.67766e-05	pollen receptor-like kinase 3 (AHRD V3.3 *** A0A1S4C6B0_TOBAC)
Solyc09g092690.3	A1_drought	A1_ck	24.9445	1.16828	13.0564	4.3933	0.973048	4.51499	6.33211e-06	6.11954e-05	Peptidylprolyl isomerase (AHRD V3.3 *** A0A2G2W2H8_CAPBA)
Solyc10g086240.2	A1_drought	A1_ck	1.12034	19.4424	10.2814	-4.12761	0.914862	-4.51173	6.43021e-06	6.2039e-05	Glycosyltransferase (AHRD V3.3 *** A0A1Q3DDP0_CEPFO)
Solyc02g093600.3	A1_drought	A1_ck	24.4464	1.19106	12.8187	4.35974	0.968357	4.50221	6.7252e-06	6.46064e-05	Class I heat shock protein (AHRD V3.3 *** A0A2K3K1J3_TRIPR)
Solyc11g016940.2	A1_drought	A1_ck	29.1206	4.35599	16.7383	2.73911	0.609117	4.49685	6.89684e-06	6.61118e-05	magnesium transporter NIPA (DUF803) (AHRD V3.3 *** AT4G13800.8)
Solyc12g098225.1	A1_drought	A1_ck	5.57598	34.5157	20.0459	-2.63323	0.585829	-4.49488	6.96082e-06	6.6689e-05	glycine-rich cell wall structural protein (AHRD V3.3 *-* XP_010314854.1)
Solyc05g015980.3	A1_drought	A1_ck	8.59904	35.7199	22.1595	-2.05399	0.457666	-4.48796	7.19068e-06	6.86683e-05	Gap junction beta-4 protein (AHRD V3.3 *** AT5G13100.1)
Solyc03g123600.4	A1_drought	A1_ck	24.3995	1.97387	13.1867	3.62209	0.807248	4.48696	7.22471e-06	6.89561e-05	Alanine aminotransferase (AHRD V3.3 *** Q9S768_ORYSA)
Solyc08g082160.3	A1_drought	A1_ck	1.11802	19.5226	10.3203	-4.13272	0.922186	-4.48144	7.41398e-06	7.06483e-05	subtilisin-like serine protease 3 (AHRD V3.3 --* AT2G19170.2)
Solyc09g089880.3	A1_drought	A1_ck	40.261	9.91394	25.0875	2.02117	0.451139	4.48016	7.45879e-06	7.1037e-05	Electron transfer flavoprotein beta-subunit (AHRD V3.3 *** B6TPR6_MAIZE)
Solyc07g066360.1	A1_drought	A1_ck	29.1455	3.58505	16.3653	3.02482	0.675487	4.47799	7.53497e-06	7.16855e-05	proline-rich receptor-like protein kinase PERK2 (AHRD V3.3 --* XP_015959884.1)
Solyc01g060240.4	A1_drought	A1_ck	4.69303	27.4053	16.0492	-2.541	0.568193	-4.47207	7.74673e-06	7.34239e-05	Unknown protein
Solyc05g010030.4	A1_drought	A1_ck	5.83909	29.7884	17.8137	-2.35209	0.526486	-4.46754	7.91249e-06	7.49548e-05	Unknown protein
Solyc10g005880.3	A1_drought	A1_ck	27.998	3.97052	15.9842	2.81888	0.631168	4.46612	7.96502e-06	7.54121e-05	Uridine kinase (AHRD V3.3 *** A0A2G2Z615_CAPAN)
Solyc02g071610.3	A1_drought	A1_ck	0.263113	18.2504	9.25675	-5.93401	1.32903	-4.46492	8.00971e-06	7.57948e-05	GDSL esterase/lipase (AHRD V3.3 *** A0A2G2XF69_CAPBA)
Solyc02g092550.3	A1_drought	A1_ck	0.833825	19.0223	9.92806	-4.51398	1.01108	-4.46449	8.02588e-06	7.59072e-05	LOB domain-containing protein 38 (AHRD V3.3 *** A0A2G2XGY4_CAPBA)
Solyc09g092760.2	A1_drought	A1_ck	6.69632	31.7504	19.2233	-2.24943	0.504804	-4.45605	8.34831e-06	7.87463e-05	glycine-rich cell wall structural protein-like (AHRD V3.3 *-* XP_010326879.1)
Solyc02g084380.3	A1_drought	A1_ck	37.832	8.74566	23.2889	2.11393	0.475427	4.44638	8.73302e-06	8.20691e-05	Translation elongation factor EF1B/ribosomal protein S6 family protein (AHRD V3.3 *** Q9LSA1_ARATH)
Solyc07g008210.4	A1_drought	A1_ck	0.284196	17.8768	9.0805	-5.90378	1.33029	-4.43795	9.08185e-06	8.52115e-05	Tetratricopeptide repeat (TPR)-like superfamily protein (AHRD V3.3 *-* F4K464_ARATH)
Solyc01g074000.3	A1_drought	A1_ck	0.263113	17.8768	9.06995	-5.90378	1.33042	-4.43751	9.10045e-06	8.53408e-05	Histone H3 (AHRD V3.3 *** D8L9K7_WHEAT)
Solyc10g085130.2	A1_drought	A1_ck	27.7513	3.98143	15.8664	2.80467	0.633356	4.42826	9.49957e-06	8.89894e-05	RING/U-box superfamily protein (AHRD V3.3 *** F4JAD0_ARATH)
Solyc03g097600.3	A1_drought	A1_ck	36.8076	7.9282	22.3679	2.21279	0.500615	4.42015	9.86302e-06	9.20531e-05	Bidirectional sugar transporter SWEET (AHRD V3.3 *** M1D4D5_SOLTU)
Solyc12g042830.3	A1_drought	A1_ck	22.5179	0.385469	11.4517	5.72165	1.29498	4.41832	9.94713e-06	9.27892e-05	Class I heat shock protein (AHRD V3.3 *-* A0A2U1P7Z6_ARTAN)
Solyc12g042500.2	A1_drought	A1_ck	2.78799	22.2556	12.5218	-3.00058	0.679927	-4.41309	1.01907e-05	9.50024e-05	Gibberellin-regulated family protein (AHRD V3.3 *** A0A2U1P8W2_ARTAN)
Solyc05g015840.3	A1_drought	A1_ck	3.57501	24.5594	14.0672	-2.7728	0.628327	-4.41299	1.01951e-05	9.50024e-05	Squamosa promoter binding protein 13
Solyc05g007790.3	A1_drought	A1_ck	7.50674	32.9652	20.236	-2.1357	0.484527	-4.4078	1.04428e-05	9.71057e-05	Casparian strip membrane protein 1 (AHRD V3.3 *** CASP1_SOLDE)
Solyc01g014320.4	A1_drought	A1_ck	1.12034	18.6834	9.90185	-4.06942	0.923346	-4.40726	1.04688e-05	9.72964e-05	S-adenosyl-L-methionine-dependent methyltransferases superfamily protein (AHRD V3.3 *** A0A2U1QHF5_ARTAN)
Solyc06g083880.2	A1_drought	A1_ck	6.14206	30.6514	18.3967	-2.32259	0.528109	-4.39793	1.09287e-05	0.000101252	pollen Ole e I family allergen protein (AHRD V3.3 *** AT2G20515.1)
Solyc06g083660.4	A1_drought	A1_ck	3.0511	22.6073	12.8292	-2.88904	0.658898	-4.38465	1.16171e-05	0.000107293	Methyl-coenzyme M reductase II subunit gamma, putative (DUF3741) (AHRD V3.3 *** Q949M4_ARATH)
Solyc02g086700.4	A1_drought	A1_ck	0.833825	18.2741	9.55398	-4.45526	1.01652	-4.38287	1.17126e-05	0.000108119	Glucan endo-1,3-beta-glucosidase (AHRD V3.3 *** A0A2G3D9H7_CAPCH)
Solyc03g118050.3	A1_drought	A1_ck	22.0081	0.408248	11.2082	5.68814	1.29841	4.38085	1.18215e-05	0.000109067	NFU1 iron-sulfur cluster protein (AHRD V3.3 *** AT5G07330.1)
Solyc03g043640.3	A1_drought	A1_ck	0.833825	18.2405	9.53714	-4.45323	1.01663	-4.38039	1.18466e-05	0.000109241	Heavy metal-associated isoprenylated plant protein (AHRD V3.3 *** A0A2R6PA46_ACTCH)
Solyc03g117610.2	A1_drought	A1_ck	1.36005	19.0906	10.2253	-3.78884	0.865205	-4.37912	1.19158e-05	0.000109725	Unknown protein
Solyc02g091640.3	A1_drought	A1_ck	27.1852	3.95865	15.5719	2.77747	0.634361	4.37838	1.19564e-05	0.000110025	Endoribonuclease E-like protein (AHRD V3.3 *** Q656E2_ORYSJ)
Solyc11g062440.2	A1_drought	A1_ck	3.07219	22.641	12.8566	-2.887	0.660165	-4.37315	1.22466e-05	0.00011252	L-ascorbate oxidase (AHRD V3.3 *** ASO_TOBAC)
Solyc02g071580.4	A1_drought	A1_ck	0.833825	18.2504	9.54211	-4.45381	1.01876	-4.37178	1.23237e-05	0.00011317	Subtilisin-like protease SBT5.3 (AHRD V3.3 *** A0A2G2XF91_CAPBA)
Solyc01g099560.3	A1_drought	A1_ck	1.38113	18.6606	10.0209	-3.75078	0.859765	-4.36256	1.28548e-05	0.000117438	(+)-neomenthol dehydrogenase-like (AHRD V3.3 *** A0A2I4G5H1_9ROSI)
Solyc07g007020.3	A1_drought	A1_ck	1.66765	19.0451	10.3564	-3.51508	0.807704	-4.35194	1.34936e-05	0.000122893	Protein kinase (AHRD V3.3 *** A1YKG7_BRASY)
Solyc02g079870.4	A1_drought	A1_ck	1.40454	18.6943	10.0494	-3.74652	0.860977	-4.35147	1.35227e-05	0.000123094	Unknown protein
Solyc12g014230.2	A1_drought	A1_ck	30.565	5.58073	18.0729	2.4574	0.564838	4.35063	1.35748e-05	0.000123505	Multiple organellar RNA editing factor 8, chloroplastic/mitochondrial (AHRD V3.3 *-* A0A2G3BCH1_CAPCH)
Solyc08g079010.1	A1_drought	A1_ck	3.3353	23.0037	13.1695	-2.78748	0.641234	-4.34706	1.37976e-05	0.000125339	C2H2-like zinc finger protein (AHRD V3.3 *-* A0A2U1KP34_ARTAN)
Solyc03g082370.1	A1_drought	A1_ck	23.0395	1.97387	12.5067	3.5391	0.814356	4.3459	1.38709e-05	0.00012594	Avr9/Cf-9 rapidly elicited protein 65 (AHRD V3.3 *** Q9FQZ0_TOBAC)
Solyc07g045440.1	A1_drought	A1_ck	1.95417	19.8269	10.8905	-3.34893	0.77145	-4.34109	1.41777e-05	0.000128594	Fasciclin-like arabinogalactan protein 2 (AHRD V3.3 *** A0A2G3BYC2_CAPCH)
Solyc09g092130.3	A1_drought	A1_ck	0.263113	16.663	8.46303	-5.80274	1.33997	-4.3305	1.48772e-05	0.000134388	Sucrose phosphate synthase (AHRD V3.3 *** A0A0B5L7E2_LILDA)
Solyc12g044420.1	A1_drought	A1_ck	4.73984	26.1687	15.4542	-2.46908	0.571066	-4.32363	1.53481e-05	0.000138571	Avr9/Cf-9 rapidly elicited protein (AHRD V3.3 *** Q9ZU12_ARATH)
Solyc12g009270.1	A1_drought	A1_ck	0	11.1506	5.57528	-6.18391	1.43031	-4.32347	1.53594e-05	0.000138602	Plant invertase/pectin methylesterase inhibitor superfamily protein (AHRD V3.3 *** A0A061GSW0_THECC)
Solyc12g010980.3	A1_drought	A1_ck	0	11.1387	5.56934	-6.18268	1.43014	-4.32313	1.53828e-05	0.000138743	HXXXD-type acyl-transferase family protein (AHRD V3.3 *** F4JBC7_ARATH)
Solyc07g053540.1	A1_drought	A1_ck	1.09694	17.8322	9.46457	-4.01003	0.930438	-4.30983	1.63382e-05	0.000147135	Fasciclin-like arabinogalactan protein 9 (AHRD V3.3 *** A0A1U8HBV4_CAPAN)
Solyc05g013850.2	A1_drought	A1_ck	5.00295	26.5997	15.8013	-2.41157	0.559781	-4.30806	1.64693e-05	0.000148165	Sieve element occlusion b (AHRD V3.3 *** E2FKJ9_9SOLN)
Solyc01g103170.4	A1_drought	A1_ck	36.5806	8.71101	22.6458	2.06873	0.480558	4.30484	1.67103e-05	0.000150105	Lysine ketoglutarate reductase trans-splicing-like protein, putative (DUF707) (AHRD V3.3 *** F4JRK4_ARATH)
Solyc08g007270.4	A1_drought	A1_ck	0.833825	17.4913	9.16258	-4.39185	1.02405	-4.2887	1.79719e-05	0.000160947	homeobox-leucine zipper protein HAT4-like (AHRD V3.3 *** A0A2I4G6W7_9ROSI)
Solyc05g014120.1	A1_drought	A1_ck	23.6359	0.793717	12.2148	4.89596	1.14265	4.28475	1.82944e-05	0.000163587	S-adenosyl-L-methionine-dependent methyltransferases superfamily protein (AHRD V3.3 *** A0A2U1MVU3_ARTAN)
Solyc04g007010.3	A1_drought	A1_ck	0	10.7423	5.37116	-6.13037	1.4368	-4.26667	1.98408e-05	0.000176879	Sn-2 protein (AHRD V3.3 *** Q39467_CAPAN)
Solyc01g109180.4	A1_drought	A1_ck	0.549628	18.2514	9.40049	-5.04113	1.18266	-4.26254	2.02116e-05	0.000179822	Long chain acyl-CoA synthetase 4 (AHRD V3.3 *** A0A2G2Y3Y7_CAPAN)
Solyc01g056690.4	A1_drought	A1_ck	4.43224	24.9786	14.7054	-2.49332	0.585401	-4.25916	2.05196e-05	0.000181831	Protein kinase and PP2C-like domain-containing protein (AHRD V3.3 *** A0A2G3AJ12_CAPAN)
Solyc01g057165.1	A1_drought	A1_ck	23.2394	0.782811	12.0111	4.87481	1.14636	4.25244	2.11458e-05	0.000186913	Unknown protein
Solyc03g119590.1	A1_drought	A1_ck	1.40454	17.8768	9.64067	-3.68233	0.866747	-4.24844	2.15261e-05	0.000189895	NIMIN2c protein (AHRD V3.3 *** A0FJY4_TOBAC)
Solyc08g077180.3	A1_drought	A1_ck	7.21791	30.9685	19.0932	-2.10114	0.49468	-4.24746	2.16207e-05	0.000190635	Pyruvate kinase (AHRD V3.3 *** A0A1U8GRH5_CAPAN)
Solyc07g042390.3	A1_drought	A1_ck	0.857228	17.4795	9.16834	-4.38311	1.03415	-4.23838	2.25143e-05	0.000197726	Plant invertase/pectin methylesterase inhibitor superfamily protein (AHRD V3.3 *** A0A061GSW0_THECC)
Solyc06g011380.2	A1_drought	A1_ck	30.3333	5.53517	17.9342	2.45256	0.579622	4.23132	2.32329e-05	0.000203633	Chaperone protein ClpB (AHRD V3.3 *-* B2IUM0_NOSP7)
Solyc07g044970.1	A1_drought	A1_ck	21.4421	1.19106	11.3166	4.16995	0.985774	4.23013	2.33556e-05	0.000204607	P-loop containing nucleoside triphosphate hydrolase (AHRD V3.3 *** A0A2U1P4X5_ARTAN),Pfam:PF13671
Solyc09g007830.3	A1_drought	A1_ck	3.3119	22.2219	12.7669	-2.74126	0.648608	-4.22637	2.37494e-05	0.000207851	Cytokinin riboside 5'-monophosphate phosphoribohydrolase (AHRD V3.3 *** A0A1U8E671_CAPAN)
Solyc02g070070.1	A1_drought	A1_ck	21.966	1.98478	11.9754	3.4682	0.821318	4.22272	2.41369e-05	0.00021093	FAD-binding Berberine family protein (AHRD V3.3 *** A0A1P8AT94_ARATH)
Solyc04g016040.1	A1_drought	A1_ck	4.16912	24.2423	14.2057	-2.54038	0.602133	-4.21897	2.45423e-05	0.00021405	Unknown protein
Solyc01g089880.3	A1_drought	A1_ck	7.79326	32.1933	19.9933	-2.04797	0.485626	-4.21717	2.47386e-05	0.000215517	PRA1 family protein (AHRD V3.3 *** A0A2G3AMA6_CAPAN)
Solyc02g014860.3	A1_drought	A1_ck	22.4665	2.38212	12.4243	3.23822	0.768506	4.21366	2.51263e-05	0.000218605	Chaperone protein DnaJ (AHRD V3.3 *** A0A1J3ID64_NOCCA)
Solyc11g006040.2	A1_drought	A1_ck	3.88493	23.3902	13.6375	-2.59018	0.614887	-4.21245	2.52612e-05	0.000219671	Receptor protein kinase (AHRD V3.3 *** A0A2R6RJ70_ACTCH)
Solyc04g077650.3	A1_drought	A1_ck	29.1417	5.55795	17.3498	2.39093	0.567612	4.21226	2.52828e-05	0.000219751	Serine carboxypeptidase-like 17 (AHRD V3.3 *** A0A2G2ZRB2_CAPAN)
Solyc06g060910.2	A1_drought	A1_ck	21.3531	1.59931	11.4762	3.74799	0.88999	4.21128	2.53931e-05	0.000220601	Glycerol-3-phosphate transporter 4-like protein (AHRD V3.3 *** A0A2K3PKE8_TRIPR)
Solyc09g097870.4	A1_drought	A1_ck	1.12034	17.0722	9.09626	-3.93958	0.935945	-4.2092	2.56278e-05	0.000222531	bHLH transcription factor 062
Solyc05g050240.3	A1_drought	A1_ck	0	10.345	5.17249	-6.07597	1.44653	-4.20039	2.6646e-05	0.000230693	Plastid division protein PDV1 (AHRD V3.3 *-* A0A2I0XAI8_9ASPA)
Solyc09g098120.3	A1_drought	A1_ck	12.5051	0	6.25253	5.83499	1.39027	4.19702	2.70455e-05	0.000233923	DUF1264 domain-containing protein (AHRD V3.3 *** A0A1Q3BQQ5_CEPFO)
Solyc03g083320.4	A1_drought	A1_ck	0	10.3459	5.17297	-6.0761	1.44857	-4.19455	2.73416e-05	0.000236369	calcium sensor calcineurin B
Solyc11g072840.1	A1_drought	A1_ck	0	10.3004	5.15019	-6.07102	1.44794	-4.19288	2.75439e-05	0.000237885	Histone H4 (AHRD V3.3 *-* F2E7L1_HORVV)
Solyc02g079700.1	A1_drought	A1_ck	22.4899	2.35934	12.4246	3.24282	0.773645	4.19162	2.76975e-05	0.000238979	S-receptor kinase-like protein (AHRD V3.3 *-* Q39393_BRAOL)
Solyc09g010840.1	A1_drought	A1_ck	0.833825	16.6402	8.737	-4.32101	1.03159	-4.18868	2.80578e-05	0.000241969	phantastica
Solyc01g005760.3	A1_drought	A1_ck	2.50147	19.8398	11.1706	-2.98894	0.714374	-4.184	2.86419e-05	0.000246527	NL0D (AHRD V3.3 *** Q9ZS82_SOLLC)
Solyc08g081455.1	A1_drought	A1_ck	27.3912	4.36786	15.8795	2.64754	0.633317	4.18043	2.90955e-05	0.000250066	Unknown protein
Solyc03g115920.3	A1_drought	A1_ck	34.4265	8.32554	21.376	2.04703	0.490184	4.17605	2.96613e-05	0.000254681	RBR-type E3 ubiquitin transferase (AHRD V3.3 *** A0A1U8GHK6_CAPAN)
Solyc02g091840.3	A1_drought	A1_ck	3.88493	23.0047	13.4448	-2.56603	0.617137	-4.15796	3.21108e-05	0.000274914	Leucine rich repeat receptor protein kinase CLAVATA1 (AHRD V3.3 *** F8WS84_SOLLC)
Solyc01g079150.4	A1_drought	A1_ck	3.04878	21.0417	12.0453	-2.78552	0.67017	-4.15644	3.23241e-05	0.000276472	HCO3-transporter family (AHRD V3.3 *** A0A2U1KUW6_ARTAN)
Solyc05g007800.4	A1_drought	A1_ck	3.88261	23.0503	13.4664	-2.56845	0.618051	-4.15573	3.24251e-05	0.000277203	cAMP-regulated phosphoprotein 19-related protein (AHRD V3.3 *-* Q9C787_ARATH)
Solyc04g063245.1	A1_drought	A1_ck	1.12034	16.6867	8.90352	-3.90634	0.94064	-4.15285	3.2836e-05	0.00028004	Cytochrome (AHRD V3.3 *** A0A1U8F0H8_CAPAN)
Solyc10g005340.3	A1_drought	A1_ck	1.38345	17.095	9.2392	-3.62338	0.875122	-4.14042	3.46665e-05	0.000295224	CRIB domain-containing protein RIC10 (AHRD V3.3 *** A0A2G2VSE7_CAPBA)
Solyc01g109690.1	A1_drought	A1_ck	0.286516	14.6901	7.48829	-5.62072	1.35909	-4.13564	3.5396e-05	0.000300857	Protein RADIALIS-like 6 (AHRD V3.3 *** A0A2G2XX78_CAPAN)
Solyc01g110880.1	A1_drought	A1_ck	0	9.9486	4.9743	-6.01958	1.45673	-4.13226	3.59218e-05	0.000304888	Auxin-responsive protein SAUR21 (AHRD V3.3 *** A0A2G2XY50_CAPAN)
Solyc03g098795.1	A1_drought	A1_ck	25.2848	3.97052	14.6277	2.67115	0.646442	4.13209	3.59486e-05	0.000304969	Proteinase inhibitor type-2 (AHRD V3.3 *** A0A2G2XU31_CAPAN)
Solyc06g083900.3	A1_drought	A1_ck	0	9.92485	4.96242	-6.01681	1.4564	-4.13129	3.60734e-05	0.000305881	R2R3MYB transcription factor 13
Solyc08g061240.3	A1_drought	A1_ck	32.4724	7.52092	19.9966	2.10803	0.510844	4.12657	3.6822e-05	0.000311632	Alpha/beta-Hydrolases superfamily protein (AHRD V3.3 *** A0A2U1N0Y2_ARTAN)
Solyc07g017600.3	A1_drought	A1_ck	3.3353	21.4391	12.3872	-2.68545	0.651289	-4.12328	3.73519e-05	0.000315513	Pectinesterase (AHRD V3.3 *** A0A1U8F5L9_CAPAN)
Solyc09g083380.4	A1_drought	A1_ck	1.66765	17.4695	9.56858	-3.39024	0.822551	-4.12162	3.7622e-05	0.000317492	Histone H1 (AHRD V3.3 *-* A0A2G3CST5_CAPCH)
Solyc11g008910.2	A1_drought	A1_ck	4.71875	24.6377	14.6782	-2.38394	0.579738	-4.1121	3.92073e-05	0.000330083	ubiquitin carboxyl-terminal hydrolase (AHRD V3.3 *** AT1G65295.1)
Solyc04g077170.3	A1_drought	A1_ck	27.349	4.78702	16.068	2.51784	0.613023	4.10726	4.00389e-05	0.000336604	Epidermal patterning factor-like protein (AHRD V3.3 *** A0A2U1PBB6_ARTAN),Pfam:PF17181
Solyc08g006640.3	A1_drought	A1_ck	6.38408	28.1435	17.2638	-2.14077	0.521674	-4.10365	4.06676e-05	0.000341404	monogalactosyldiacylglycerol synthase, chloroplastic (AHRD V3.3 *** A0A2I4G6M8_9ROSI)
Solyc04g074080.3	A1_drought	A1_ck	3.07451	21.0873	12.0809	-2.78323	0.678297	-4.10326	4.07375e-05	0.000341828	WW domain-containing protein (AHRD V3.3 *** A0A2U1LGX7_ARTAN)
Solyc10g079950.2	A1_drought	A1_ck	25.8205	4.37877	15.0997	2.56293	0.625069	4.10024	4.1273e-05	0.000345666	Glycosyltransferase (AHRD V3.3 *** A0A288W8G2_GARJA)
Solyc06g065050.2	A1_drought	A1_ck	20.0306	1.19106	10.6108	4.07194	0.99352	4.0985	4.15836e-05	0.000348103	Late embryogenesis abundant domain-containing protein / LEA domain-containing protein (AHRD V3.3 *** Q9C7H3_ARATH)
Solyc02g082420.3	A1_drought	A1_ck	6.09989	27.3944	16.7471	-2.16605	0.529273	-4.09251	4.26728e-05	0.000356546	RING/U-box superfamily protein (AHRD V3.3 *** A0A2U1LI04_ARTAN)
Solyc05g026240.3	A1_drought	A1_ck	2.47807	19.4989	10.9885	-2.96772	0.726833	-4.08308	4.44426e-05	0.000370983	Leucine-rich repeat receptor-like protein kinase family (AHRD V3.3 *** A0A0K9Q1P6_ZOSMR)
Solyc12g017250.2	A1_drought	A1_ck	11.6291	0	5.81453	5.73101	1.40507	4.07881	4.52677e-05	0.000377515	photosystem II 10 kDa polypeptide, chloroplastic (AHRD V3.3 *** A0A2I4F6M0_9ROSI)
Solyc11g072490.2	A1_drought	A1_ck	7.48334	30.162	18.8226	-2.0099	0.49289	-4.07779	4.54649e-05	0.000378693	Interactor of constitutive active ROPs-like protein (AHRD V3.3 *** A0A2K3N4K9_TRIPR)
Solyc09g082100.3	A1_drought	A1_ck	20.8433	0.793717	10.8185	4.7147	1.1562	4.07776	4.54718e-05	0.000378693	Late embryogenesis abundant protein D-34 (AHRD V3.3 *** A0A2G3CT36_CAPCH)
Solyc03g005940.4	A1_drought	A1_ck	11.7204	0	5.86018	5.74059	1.40778	4.07775	4.54732e-05	0.000378693	oil body-associated protein 2A-like (AHRD V3.3 *** A0A2I4FEE8_9ROSI)
Solyc04g015820.1	A1_drought	A1_ck	1.69105	17.4467	9.56889	-3.38262	0.83058	-4.0726	4.64904e-05	0.000386619	Unknown protein
Solyc11g007850.2	A1_drought	A1_ck	27.1407	5.14971	16.1452	2.39691	0.589002	4.06944	4.71263e-05	0.000391356	DNA-binding protein PD2 (AHRD V3.3 *** A0A2K3PGZ7_TRIPR)
Solyc11g017390.2	A1_drought	A1_ck	20.0095	1.5884	10.7989	3.65552	0.898609	4.06798	4.74224e-05	0.000393631	hypothetical protein (AHRD V3.3 --* AT1G71910.2)
Solyc07g049655.1	A1_drought	A1_ck	6.38408	27.7907	17.0874	-2.12193	0.522707	-4.05951	4.91765e-05	0.000406855	Benzyl alcohol O-benzoyltransferase (AHRD V3.3 *** BEBT_TOBAC)
Solyc03g115640.3	A1_drought	A1_ck	4.71875	24.2076	14.4632	-2.35907	0.581934	-4.05385	5.03813e-05	0.000416434	DUF538 domain-containing protein (AHRD V3.3 *** A0A1Q3AZJ7_CEPFO)
Solyc03g113210.3	A1_drought	A1_ck	0.833825	15.4838	8.1588	-4.21637	1.04192	-4.04672	5.19403e-05	0.000428121	Mitochondrial outer membrane protein porin (AHRD V3.3 *** A0A2K3N5U3_TRIPR)
Solyc06g034410.3	A1_drought	A1_ck	17.536	0.408248	8.97215	5.3606	1.32511	4.0454	5.22345e-05	0.000430145	DUF1442 domain-containing protein (AHRD V3.3 *** A0A1Q3BAQ3_CEPFO)
Solyc12g011010.2	A1_drought	A1_ck	0.833825	15.4719	8.15286	-4.21553	1.04257	-4.04339	5.26846e-05	0.000433649	Protodermal factor 1 (AHRD V3.3 *-* A0A2G2YT94_CAPAN)
Solyc04g009020.4	A1_drought	A1_ck	4.69535	24.173	14.4342	-2.36067	0.583906	-4.04289	5.27953e-05	0.000434359	High chlorophyll fluorescent 107 (AHRD V3.3 *** F4J3Z3_ARATH)
Solyc08g061640.1	A1_drought	A1_ck	3.90601	22.2447	13.0753	-2.51375	0.623305	-4.03293	5.5085e-05	0.000451728	transmembrane protein (AHRD V3.3 *** AT5G21910.1)
Solyc04g011790.1	A1_drought	A1_ck	0	9.47104	4.73552	-5.951	1.47714	-4.02873	5.60781e-05	0.000459234	Glutaredoxin (AHRD V3.3 *** A0A1L7MRR3_SOLPI)
Solyc08g015940.3	A1_drought	A1_ck	5.81569	27.099	16.4574	-2.21697	0.550375	-4.0281	5.62291e-05	0.000460257	EPIDERMAL PATTERNING FACTOR-like protein 8 (AHRD V3.3 *** A0A2I4H6E6_9ROSI),Pfam:PF17181
Solyc02g093960.3	A1_drought	A1_ck	11.3215	0	5.66073	5.69292	1.41373	4.02688	5.65215e-05	0.000462437	Endosomal targeting BRO1-like domain-containing protein (AHRD V3.3 *** A0A2U1PPW2_ARTAN)
Solyc03g095860.3	A1_drought	A1_ck	1.38345	16.2785	8.83096	-3.55327	0.882933	-4.02439	5.71231e-05	0.000466496	Ankyrin repeat-containing protein (AHRD V3.3 *** A0A2U1NC91_ARTAN)
Solyc02g083310.3	A1_drought	A1_ck	29.9521	6.74901	18.3506	2.15059	0.534558	4.02312	5.74332e-05	0.000468813	Bifunctional nuclease 2 (AHRD V3.3 *** A0A1J3GME9_NOCCA)
Solyc03g117250.4	A1_drought	A1_ck	1.93076	17.4685	9.69966	-3.17127	0.788744	-4.02066	5.80347e-05	0.000473286	Flotillin-like protein 2 (AHRD V3.3 *** A0A2G3CZJ6_CAPCH)
Solyc03g006210.2	A1_drought	A1_ck	0.547309	15.9039	8.2256	-4.84291	1.20488	-4.01941	5.83441e-05	0.000475591	Cysteine protease-like protein (AHRD V3.3 *** Q9SG15_ARATH)
Solyc10g084950.3	A1_drought	A1_ck	1.95417	17.4804	9.71729	-3.1664	0.789306	-4.01162	6.03029e-05	0.000490308	Protein NRT1/ PTR FAMILY 5.7 (AHRD V3.3 *** A0A2G2VUL0_CAPBA)
Solyc08g014440.4	A1_drought	A1_ck	4.14572	22.641	13.3934	-2.44536	0.611213	-4.00084	6.31179e-05	0.000511911	BTB/POZ and TAZ domain-containing protein 3 (AHRD V3.3 *** A0A1U8ET19_CAPAN)
Solyc01g080600.4	A1_drought	A1_ck	0.286516	13.5208	6.90366	-5.50054	1.37555	-3.99881	6.36623e-05	0.000515854	Histone H3 (AHRD V3.3 *-* A0A200Q2V7_9MAGN)
Solyc03g005930.3	A1_drought	A1_ck	7.55123	30.1401	18.8457	-2.00273	0.501053	-3.99703	6.41413e-05	0.000519022	Cyclic phosphodiesterase (AHRD V3.3 *** A0A2G2ZL60_CAPAN)
Solyc04g082220.3	A1_drought	A1_ck	1.09694	15.4719	8.28442	-3.80516	0.953617	-3.99024	6.60073e-05	0.000532905	Lysine histidine transporter-like 8 (AHRD V3.3 *** A0A2G2X1G9_CAPBA)
Solyc12g014580.2	A1_drought	A1_ck	0.286516	13.5317	6.90911	-5.50147	1.3796	-3.98772	6.67111e-05	0.000538341	Major pollen allergen Ole e 6 (AHRD V3.3 *** A0A2G3C3U1_CAPCH)
Solyc02g088100.3	A1_drought	A1_ck	2.50147	18.6933	10.5974	-2.90215	0.728425	-3.98414	6.77242e-05	0.000545026	expansin precursor 5
Solyc07g042230.1	A1_drought	A1_ck	16.6976	0.408248	8.55292	5.28997	1.33096	3.97454	7.05162e-05	0.000566181	Ethylene-responsive transcription factor (AHRD V3.3 *-* A0A2G2WJA8_CAPBA)
Solyc05g054740.3	A1_drought	A1_ck	3.86153	21.8136	12.8376	-2.49296	0.627489	-3.97292	7.09983e-05	0.000569563	Sulfate transporter (AHRD V3.3 *** Q93YK5_BRANA)
Solyc06g082780.4	A1_drought	A1_ck	26.4216	5.17249	15.797	2.35474	0.592953	3.97121	7.15079e-05	0.000573391	Calcium uniporter protein 5, mitochondrial (AHRD V3.3 *** A0A2G2WNX4_CAPBA)
Solyc10g086720.2	A1_drought	A1_ck	0.547309	15.4501	7.9987	-4.80239	1.20943	-3.97079	7.16362e-05	0.00057416	Fructose-1,6-bisphosphatase (AHRD V3.3 *** B6TSK5_MAIZE)
Solyc03g081230.1	A1_drought	A1_ck	1.38345	15.892	8.63774	-3.51837	0.886631	-3.96825	7.24029e-05	0.00057978	Late embryogenesis abundant (LEA) hydroxyproline-rich glycoprotein family (AHRD V3.3 *** Q9SVC8_ARATH)
Solyc01g095070.4	A1_drought	A1_ck	2.23836	17.8659	10.0521	-3.00414	0.757088	-3.96802	7.24718e-05	0.000580069	Heavy metal-associated isoprenylated plant protein (AHRD V3.3 *-* A0A2R6R9M9_ACTCH)
Solyc11g008020.2	A1_drought	A1_ck	22.9716	3.57318	13.2724	2.6859	0.67709	3.96683	7.28335e-05	0.000582438	Ras-related protein RABC2a (AHRD V3.3 *** A0A1U8EYM4_CAPAN)
Solyc12g089000.2	A1_drought	A1_ck	25.5433	4.75333	15.1483	2.42413	0.611462	3.96449	7.35545e-05	0.000587672	RBR-type E3 ubiquitin transferase (AHRD V3.3 *** A0A1U8EVL3_CAPAN)
Solyc09g075950.1	A1_drought	A1_ck	22.2291	3.15306	12.6911	2.81044	0.710032	3.95819	7.55204e-05	0.000602021	Heat shock protein 70 kDa (AHRD V3.3 *** A0A2K3P5L8_TRIPR)
Solyc09g074410.4	A1_drought	A1_ck	4.14572	22.2447	13.1952	-2.41989	0.613525	-3.94424	8.00544e-05	0.000635874	NAD(P)-binding Rossmann-fold superfamily protein (AHRD V3.3 *** A0A2U1L0Y3_ARTAN),Pfam:PF13561
Solyc07g065970.1	A1_drought	A1_ck	30.6002	7.16914	18.8847	2.09628	0.531506	3.94404	8.01204e-05	0.000636113	Chaperone protein DnaJ (AHRD V3.3 *** A0A2G3C2H4_CAPCH)
Solyc11g044453.1	A1_drought	A1_ck	2.76459	19.0351	10.8999	-2.78027	0.705163	-3.94273	8.05579e-05	0.000639013	Serine/threonine-protein phosphatase 7 long form-like protein (AHRD V3.3 *-* A0A1J3DHF8_NOCCA)
Solyc05g008580.3	A1_drought	A1_ck	1.66765	16.2438	8.95573	-3.28604	0.835022	-3.93527	8.31028e-05	0.000656553	CDP-diacylglycerol--serine O-phosphatidyltransferase 1 (AHRD V3.3 *** A0A1U8EJL5_CAPAN)
Solyc03g083360.3	A1_drought	A1_ck	1.66765	16.2656	8.96663	-3.28747	0.83546	-3.93492	8.32231e-05	0.00065721	Pectinesterase (AHRD V3.3 *** A0A2G3CX60_CAPCH)
Solyc07g064860.2	A1_drought	A1_ck	19.171	0.805591	9.9883	4.59137	1.16796	3.9311	8.45569e-05	0.000665961	Unknown protein
Solyc04g071990.3	A1_drought	A1_ck	22.6851	3.57318	13.1291	2.66791	0.679503	3.92627	8.62731e-05	0.000678572	Protein GIGANTEA (AHRD V3.3 *** A0A2G2ZPW3_CAPAN)
Solyc04g009820.3	A1_drought	A1_ck	1.12034	15.0746	8.09745	-3.76004	0.959068	-3.92052	8.83594e-05	0.000692827	GRF1-interacting factor 1 (AHRD V3.3 *-* A0A2G2ZG76_CAPAN)
Solyc09g074760.1	A1_drought	A1_ck	1.66765	16.2993	8.98347	-3.2897	0.8399	-3.91678	8.97414e-05	0.000703352	Nuclear transcription factor Y subunit B-3 (AHRD V3.3 *** A0A2G2ZW85_CAPAN)
Solyc10g084960.2	A1_drought	A1_ck	22.8186	3.58408	13.2013	2.67339	0.682623	3.91635	8.98988e-05	0.000704274	Glutathione S-transferase (AHRD V3.3 *** C0LF68_CAPAN)
Solyc02g087050.2	A1_drought	A1_ck	2.50147	18.296	10.3987	-2.87113	0.733734	-3.91304	9.11399e-05	0.00071305	WAT1-related protein (AHRD V3.3 *** K4BBL2_SOLLC)
Solyc02g089840.3	A1_drought	A1_ck	29.9076	7.13545	18.5215	2.06721	0.528875	3.90869	9.27985e-05	0.000723788	Calcium uniporter protein 2, mitochondrial (AHRD V3.3 *** A0A2G3ABZ2_CAPAN)
Solyc01g110590.4	A1_drought	A1_ck	0	8.71101	4.35551	-5.82937	1.4933	-3.90367	9.47444e-05	0.000737665	Small auxin up-regulated RNA6
Solyc04g072030.1	A1_drought	A1_ck	4.45332	22.6292	13.5412	-2.34736	0.601827	-3.90039	9.60392e-05	0.00074676	Dynamin-related protein 4C (AHRD V3.3 *** A0A2G2WZ74_CAPBA)
Solyc02g092860.3	A1_drought	A1_ck	18.0365	1.19106	9.6138	3.9213	1.00566	3.89924	9.64938e-05	0.000749309	Cytochrome P450 (AHRD V3.3 *** Q9XFX1_CICAR)
Solyc08g066530.4	A1_drought	A1_ck	3.07219	19.4771	11.2746	-2.66931	0.684726	-3.89836	9.68448e-05	0.000751704	acid phosphatase 1-like (AHRD V3.3 *** A0A1U7Y8Z9_NICSY)
Solyc06g071500.3	A1_drought	A1_ck	24.0919	4.35599	14.224	2.46615	0.63324	3.8945	9.84005e-05	0.00076311	Boron transporter 1 (AHRD V3.3 *** A0A2G2WM36_CAPBA)
Solyc10g083300.2	A1_drought	A1_ck	1.66765	15.8801	8.7739	-3.2526	0.83916	-3.87602	0.000106178	0.000820194	invertase 8
Solyc07g056080.1	A1_drought	A1_ck	18.715	0.805591	9.7603	4.55526	1.17603	3.8734	0.000107326	0.000827979	Unknown protein
Solyc05g051200.1	A1_drought	A1_ck	5.28715	24.2057	14.7464	-2.19684	0.568325	-3.86546	0.000110879	0.000854645	ethylene-responsive factor 1
Solyc01g087020.2	A1_drought	A1_ck	25.6065	5.17249	15.3895	2.30929	0.597774	3.86316	0.000111931	0.000862	Unknown protein
Solyc01g110160.4	A1_drought	A1_ck	4.43224	22.2209	13.3266	-2.32428	0.60308	-3.85402	0.000116194	0.000891727	hypothetical protein (AHRD V3.3 *** AT2G21385.5)
Solyc01g005450.3	A1_drought	A1_ck	5.28715	24.276	14.7816	-2.19988	0.572247	-3.84429	0.000120901	0.000926646	F-box protein SKIP28 (AHRD V3.3 *** A0A2I4F4P9_9ROSI)
Solyc05g006990.3	A1_drought	A1_ck	5.57366	24.603	15.0883	-2.14531	0.558413	-3.84181	0.000122132	0.000933655	Major facilitator superfamily protein (AHRD V3.3 *** A0A1P8AT47_ARATH)
Solyc06g050520.3	A1_drought	A1_ck	19.42	2.38212	10.9011	3.02791	0.788374	3.84071	0.000122681	0.00093745	dehydration responsive element binding protein 1
Solyc03g113930.3	A1_drought	A1_ck	21.5053	1.92734	11.7163	3.44955	0.898267	3.84023	0.00012292	0.000938465	22.0 kDa class IV heat shock protein (AHRD V3.3 *** A0A2G3ATG3_CAPCH)
Solyc08g080640.2	A1_drought	A1_ck	0.547309	14.3036	7.42546	-4.69036	1.22161	-3.83948	0.000123295	0.00094092	NP24 protein precursor
Solyc04g053000.1	A1_drought	A1_ck	0	8.34929	4.17464	-5.767	1.50423	-3.83385	0.000126153	0.000960492	Auxin-responsive protein SAUR24 (AHRD V3.3 *** A0A1U8FJX4_CAPAN)
Solyc09g014480.3	A1_drought	A1_ck	0	8.34832	4.17416	-5.76685	1.50422	-3.83379	0.000126185	0.000960492	Polygalacturonase inhibiting protein (AHRD V3.3 *** D7RJV7_CAPAN)
Solyc05g007180.3	A1_drought	A1_ck	0	8.32651	4.16325	-5.76386	1.50399	-3.83238	0.00012691	0.000965185	jasmonic acid 1
Solyc10g018190.2	A1_drought	A1_ck	0	8.31464	4.15732	-5.76222	1.50386	-3.83161	0.000127307	0.000967371	2-oxoglutarate (2OG) and Fe(II)-dependent oxygenase superfamily protein (AHRD V3.3 *** A0A2U1NR61_ARTAN)
Solyc02g076680.3	A1_drought	A1_ck	0.833825	13.8726	7.35321	-4.05839	1.0613	-3.82398	0.000131315	0.000994413	DUF688 domain-containing protein (AHRD V3.3 *** A0A1Q3BIV2_CEPFO)
Solyc06g053950.3	A1_drought	A1_ck	24.4862	4.75333	14.6198	2.36256	0.6187	3.81858	0.000134222	0.00101469	Heat stress transcription factor A-2e (AHRD V3.3 *-* A0A2G2WJ43_CAPBA)
Solyc05g006220.3	A1_drought	A1_ck	2.78799	18.2286	10.5083	-2.71346	0.711394	-3.81429	0.000136577	0.00103161	IAA-amino acid hydrolase ILR1-like 1 (AHRD V3.3 *** A0A2G3B8H5_CAPCH)
Solyc08g006730.1	A1_drought	A1_ck	24.8452	4.77514	14.8102	2.3804	0.625012	3.80856	0.000139776	0.00105488	Tyramine N-feruloyltransferase 10/30 (AHRD V3.3 *** A0A2G2VBA1_CAPBA)
Solyc04g007480.1	A1_drought	A1_ck	0.833825	14.3245	7.57914	-4.10332	1.07876	-3.80372	0.000142537	0.00107297	Unknown protein
Solyc03g033795.1	A1_drought	A1_ck	5.59707	24.6159	15.1065	-2.14297	0.563509	-3.80291	0.000143008	0.00107514	AAA-ATPase At3g50940-like (AHRD V3.3 *-* A0A2I4EX93_9ROSI)
Solyc09g005120.3	A1_drought	A1_ck	22.4922	3.95865	13.2254	2.50389	0.658941	3.79987	0.00014477	0.00108746	DnaJ protein ERDJ3A (AHRD V3.3 *** A0A2G2VZ69_CAPBA)
Solyc06g018100.4	A1_drought	A1_ck	3.88261	20.5998	12.2412	-2.40756	0.635604	-3.78784	0.000151965	0.00113717	Eukaryotic aspartyl protease family protein (AHRD V3.3 *** A0A2U1LY01_ARTAN)
Solyc05g053150.2	A1_drought	A1_ck	9.74279	0	4.87139	5.47451	1.44603	3.7859	0.000153153	0.00114509	R2R3MYB transcription factor 71
Solyc01g009660.3	A1_drought	A1_ck	9.7217	0	4.86085	5.47186	1.44561	3.78516	0.000153608	0.00114801	Low-temperature-induced 65 kDa protein (AHRD V3.3 *** A0A1J3DLF3_NOCCA)
Solyc01g087790.2	A1_drought	A1_ck	26.3982	5.9553	16.1767	2.14832	0.567981	3.78238	0.000155336	0.00115994	Subtilisin-like protease (AHRD V3.3 *** O82006_SOLLC)
Solyc04g015200.3	A1_drought	A1_ck	28.8084	7.13545	17.9719	2.01311	0.532728	3.77887	0.000157541	0.00117393	ATP-dependent 6-phosphofructokinase (AHRD V3.3 *** A0A2G3CDP5_CAPCH)
Solyc02g087840.3	A1_drought	A1_ck	16.963	1.19106	9.07704	3.83221	1.01501	3.77555	0.000159654	0.00118868	Leucine zipper, homeobox-associated, Homeodomain-like protein (AHRD V3.3 *** A0A2U1PPL6_ARTAN)
Solyc07g005090.4	A1_drought	A1_ck	3.62182	19.8625	11.7422	-2.45806	0.652459	-3.76737	0.000164975	0.0012253	Glycosyl hydrolase family protein with chitinase insertion domain-containing protein (AHRD V3.3 *** A0A2U1N1A8_ARTAN)
Solyc04g040180.3	A1_drought	A1_ck	25.5878	5.55795	15.5729	2.20266	0.58467	3.76735	0.000164988	0.0012253	S-adenosyl-L-methionine-dependent methyltransferases superfamily protein (AHRD V3.3 *** A0A1Y1ICE6_KLENI)
Solyc11g068700.2	A1_drought	A1_ck	23.1824	3.98143	13.5819	2.54322	0.675123	3.76704	0.000165192	0.0012263	Unknown protein
Solyc02g077050.3	A1_drought	A1_ck	2.76459	17.854	10.3093	-2.68771	0.713944	-3.7646	0.000166818	0.0012363	Cysteine protease (AHRD V3.3 *** A0A2U1Q178_ARTAN)
Solyc02g092720.1	A1_drought	A1_ck	5.00063	22.9918	13.9962	-2.20209	0.585111	-3.76355	0.000167518	0.00124096	hypothetical protein (AHRD V3.3 *** AT5G67350.1)
Solyc03g095940.1	A1_drought	A1_ck	0.833825	13.5327	7.18325	-4.02115	1.0686	-3.76301	0.000167881	0.00124261	LOB domain-containing protein 21 (AHRD V3.3 *** A0A2G2ZWR8_CAPAN)
Solyc12g150113.1	A1_drought	A1_ck	0.833825	13.5327	7.18325	-4.02115	1.0686	-3.76301	0.000167881	0.00124261	hypothetical protein (AHRD V3.3 *-* AT1G68585.1)
Solyc08g083370.4	A1_drought	A1_ck	0.833825	13.4881	7.16096	-4.01754	1.06783	-3.76234	0.000168328	0.0012454	Soluble inorganic pyrophosphatase (AHRD V3.3 *** A0A2G2VH82_CAPBA)
Solyc12g011420.2	A1_drought	A1_ck	18.8516	2.38212	10.6169	2.98525	0.793952	3.75999	0.000169922	0.00125667	C2 domain-containing protein (AHRD V3.3 *** A0A2G2X5L7_CAPBA)
Solyc02g063547.1	A1_drought	A1_ck	6.3864	25.7376	16.062	-2.01203	0.535402	-3.75799	0.000171286	0.0012657	Squalene epoxidase (AHRD V3.3 *** I6YVX5_9ASPA)
Solyc05g025890.3	A1_drought	A1_ck	5.26606	23.3793	14.3227	-2.14995	0.572395	-3.75605	0.000172613	0.00127497	Acyl-CoA N-acyltransferases (NAT) superfamily protein (AHRD V3.3 *** Q8GUT5_ARATH)
Solyc06g083650.3	A1_drought	A1_ck	0	7.94007	3.97004	-5.69491	1.51704	-3.75396	0.00017406	0.00128512	GDSL esterase/lipase (AHRD V3.3 *** A0A2G3CC50_CAPCH)
Solyc03g119910.4	A1_drought	A1_ck	0	7.92917	3.96458	-5.69335	1.51694	-3.75318	0.000174605	0.00128861	Le3OH-23b-hydroxylase
Solyc00g500333.1	A1_drought	A1_ck	4.19253	21.4946	12.8435	-2.36251	0.629917	-3.75052	0.000176471	0.00130022	ATP synthase subunit b, chloroplastic (AHRD V3.3 *** I6N943_DATST)
Solyc04g015620.3	A1_drought	A1_ck	16.6765	1.19106	8.93378	3.80776	1.01702	3.74404	0.000181082	0.00133142	DUF642 domain-containing protein (AHRD V3.3 *** A0A1Q3AUQ6_CEPFO)
Solyc09g082550.3	A1_drought	A1_ck	1.66765	15.0973	8.38249	-3.17938	0.849763	-3.74149	0.000182935	0.0013417	Sulfate transporter (AHRD V3.3 *** Q70BL1_BRAOL)
Solyc00g500133.1	A1_drought	A1_ck	1.95417	15.8911	8.92261	-3.02868	0.810161	-3.73837	0.00018522	0.00135509	ATP synthase subunit alpha, chloroplastic (AHRD V3.3 *** I6N942_DATST)
Solyc00g500203.1	A1_drought	A1_ck	1.95417	15.8911	8.92261	-3.02868	0.810161	-3.73837	0.00018522	0.00135509	ATP synthase subunit alpha, chloroplastic (AHRD V3.3 *** I6N942_DATST)
Solyc00g500332.1	A1_drought	A1_ck	1.95417	15.8911	8.92261	-3.02868	0.810161	-3.73837	0.00018522	0.00135509	ATP synthase subunit alpha, chloroplastic (AHRD V3.3 *** I6N942_DATST)
Solyc04g082830.3	A1_drought	A1_ck	9.43519	0	4.71759	5.4289	1.45269	3.73714	0.000186123	0.00136113	Auxin efflux carrier (AHRD V3.3 *** A0A200PR79_9MAGN)
Solyc09g089540.4	A1_drought	A1_ck	9.47736	0	4.73868	5.43437	1.45578	3.73297	0.000189238	0.00138292	Proteinase inhibitor (AHRD V3.3 *** Q93X99_IPOBA)
Solyc10g006800.4	A1_drought	A1_ck	26.8589	6.34077	16.5998	2.08223	0.557969	3.7318	0.000190119	0.00138806	Cyclic nucleotide-gated ion channel 4 (AHRD V3.3 *** A0A2G2V344_CAPBA)
Solyc03g120260.4	A1_drought	A1_ck	17.2729	1.5884	9.43067	3.44268	0.922617	3.73143	0.000190399	0.00138953	Coatomer subunit beta' (AHRD V3.3 *-* A0A1Q3BXD5_CEPFO)
Solyc02g091670.1	A1_drought	A1_ck	24.4862	5.14971	14.818	2.24709	0.602849	3.72745	0.000193428	0.00141048	Octicosapeptide/Phox/Bem1p family protein (AHRD V3.3 *-* A0A1P8BCE3_ARATH)
Solyc09g074300.1	A1_drought	A1_ck	0.263113	11.5578	5.91048	-5.27359	1.41529	-3.72615	0.000194425	0.00141717	Histone H2A (AHRD V3.3 *** A0A1U8GAC7_CAPAN)
Solyc03g096460.4	A1_drought	A1_ck	0.833825	13.1244	6.97913	-3.97721	1.07247	-3.70845	0.000208531	0.00151313	wound/stress protein AY568721
Solyc03g031600.3	A1_drought	A1_ck	25.8064	5.9553	15.8809	2.11603	0.570672	3.70796	0.000208937	0.00151546	Peroxisomal membrane protein PMP22 (AHRD V3.3 *** A0A2G3CKH8_CAPCH)
Solyc11g006230.3	A1_drought	A1_ck	1.68873	15.0983	8.39352	-3.1734	0.85643	-3.70538	0.000211071	0.00152905	GRF1-interacting factor 1 (AHRD V3.3 *-* A0A2G2Y6I7_CAPAN)
Solyc07g020800.3	A1_drought	A1_ck	1.69105	15.0864	8.38874	-3.17191	0.856199	-3.70465	0.000211685	0.00153288	Rac-like GTP binding protein (AHRD V3.3 *** Q9S821_PHYPA)
Solyc05g052300.4	A1_drought	A1_ck	4.71875	21.8127	13.2657	-2.20902	0.597229	-3.69878	0.000216642	0.00156557	Amino acid transporter (AHRD V3.3 *** S8C1J4_9LAMI)
Solyc04g014790.1	A1_drought	A1_ck	4.16912	20.5998	12.3845	-2.30666	0.624371	-3.69438	0.000220426	0.00159161	Cysteine proteinase inhibitor (AHRD V3.3 *** A0A2G3CDP4_CAPCH)
Solyc07g052980.3	A1_drought	A1_ck	0.547309	13.1017	6.82448	-4.56418	1.23555	-3.69405	0.000220707	0.00159299	xyloglucan endotransglycosylase/hydrolase 16
Solyc08g081620.4	A1_drought	A1_ck	1.93076	15.4491	8.68994	-2.99507	0.811956	-3.68871	0.000225393	0.00162087	LEU13054 endo-1,4-beta-glucanase precursor
Solyc06g009150.1	A1_drought	A1_ck	1.09694	13.499	7.29797	-3.60846	0.978398	-3.68813	0.000225908	0.00162391	DUF538 family protein (AHRD V3.3 *** B6SJU2_MAIZE)
Solyc05g056440.3	A1_drought	A1_ck	4.97723	22.6519	13.8146	-2.18278	0.592332	-3.68506	0.000228653	0.00164231	Small auxin up-regulated RNA57
Solyc06g060760.3	A1_drought	A1_ck	1.66765	14.701	8.18431	-3.14097	0.852547	-3.68422	0.000229408	0.00164706	tonoplast intrinsic protein 2.3
Solyc10g052540.1	A1_drought	A1_ck	1.11802	13.499	7.30851	-3.60105	0.977939	-3.68229	0.00023115	0.00165823	Small auxin up-regulated RNA73
Solyc06g075220.1	A1_drought	A1_ck	1.66765	14.6891	8.17837	-3.14009	0.85342	-3.67942	0.000233764	0.00167495	Fasciclin-like arabinogalactan protein 11 (AHRD V3.3 *** A0A2G2V1G2_CAPBA)
Solyc03g034400.3	A1_drought	A1_ck	3.3353	18.6943	11.0148	-2.48702	0.676153	-3.6782	0.000234889	0.00168097	Protein DETOXIFICATION (AHRD V3.3 *** A0A2U1NLL3_ARTAN)
Solyc04g049360.3	A1_drought	A1_ck	1.66765	14.6791	8.1734	-3.13938	0.854214	-3.67517	0.000237689	0.00169963	aminodeoxychorismate synthase/glutamine amidotransferase
Solyc05g013690.4	A1_drought	A1_ck	0	7.5437	3.77185	-5.62102	1.5331	-3.66643	0.000245957	0.00175591	GDSL esterase/lipase (AHRD V3.3 *** A0A2R6REU1_ACTCH)
Solyc10g079680.3	A1_drought	A1_ck	0	7.5437	3.77185	-5.62102	1.5331	-3.66643	0.000245957	0.00175591	bHLH transcription factor 068
Solyc09g015135.1	A1_drought	A1_ck	16.6976	1.5884	9.14299	3.39408	0.925768	3.66623	0.000246152	0.0017566	Unknown protein
Solyc00g500050.1	A1_drought	A1_ck	1.95417	15.4937	8.72394	-2.99208	0.817894	-3.65827	0.000253923	0.00180695	ATP synthase subunit alpha, chloroplastic (AHRD V3.3 *** I6N942_DATST)
Solyc02g063380.1	A1_drought	A1_ck	0	7.54273	3.77137	-5.62086	1.53667	-3.65783	0.000254364	0.00180937	Unknown protein
Solyc09g091180.3	A1_drought	A1_ck	25.4708	5.9553	15.713	2.09783	0.573949	3.65508	0.000257106	0.0018274	60 kDa chaperonin (AHRD V3.3 *** Q8H903_ORYSJ)
Solyc06g062460.3	A1_drought	A1_ck	18.8938	2.79037	10.8421	2.76374	0.75819	3.64518	0.000267208	0.00189312	bHLH transcription factor136
Solyc04g007290.4	A1_drought	A1_ck	0.833825	12.6924	6.76313	-3.92984	1.07928	-3.64117	0.000271404	0.00192131	DUF639 domain-containing protein (AHRD V3.3 *** A0A1Q3DGQ0_CEPFO)
Solyc02g085490.2	A1_drought	A1_ck	0.833825	12.6706	6.75222	-3.92798	1.07891	-3.64071	0.000271887	0.00192367	DUF620 domain-containing protein (AHRD V3.3 *** A0A1Q3DK00_CEPFO)
Solyc10g076550.1	A1_drought	A1_ck	4.16912	20.2134	12.1912	-2.27914	0.626636	-3.6371	0.000275721	0.00194721	Wall-associated receptor kinase 1 (AHRD V3.3 *-* A0A2G2Y6I2_CAPAN)
Solyc08g007240.4	A1_drought	A1_ck	8.86447	0	4.43224	5.33928	1.46944	3.63353	0.000279566	0.00197278	Nudix hydrolase 8 (AHRD V3.3 *** A0A1U8EVF7_CAPAN)
Solyc07g006310.1	A1_drought	A1_ck	0.286516	11.5399	5.91321	-5.27199	1.45199	-3.63086	0.000282474	0.00199251	transcription factor IBH1-like (AHRD V3.3 *-* A0A2I4FVW6_9ROSI)
Solyc03g097740.1	A1_drought	A1_ck	4.95846	22.1863	13.5724	-2.15659	0.595232	-3.62311	0.000291083	0.00205079	ARM repeat superfamily protein (AHRD V3.3 *** Q9FI58_ARATH)
Solyc05g015880.3	A1_drought	A1_ck	1.66765	14.2927	7.98018	-3.10061	0.857029	-3.61786	0.000297048	0.00209031	protein LAZY 1-like (AHRD V3.3 *** A0A2I4ENM3_9ROSI)
Solyc06g069820.4	A1_drought	A1_ck	20.3006	3.57318	11.9369	2.5062	0.693949	3.6115	0.000304431	0.00213802	DUF674 family protein (AHRD V3.3 *** A0A2K3NL09_TRIPR)
Solyc01g107090.2	A1_drought	A1_ck	15.5796	1.19106	8.38531	3.70934	1.0277	3.60937	0.000306939	0.00215393	beta-1%2C4-xylosidase (AHRD V3.3 *** AT3G19615.1)
Solyc07g006370.1	A1_drought	A1_ck	15.5186	1.19106	8.35484	3.7047	1.03143	3.59179	0.000328411	0.00229369	cation/calcium exchanger 1 (AHRD V3.3 *** A0A2I4FP28_9ROSI)
Solyc02g082690.3	A1_drought	A1_ck	21.8536	4.35599	13.1048	2.32584	0.647567	3.59166	0.000328578	0.00229396	Transducin/WD40 repeat-like superfamily protein (AHRD V3.3 *** A0A2U1QAZ8_ARTAN)
Solyc05g009480.1	A1_drought	A1_ck	0.547309	12.7598	6.65356	-4.5251	1.26032	-3.59044	0.000330118	0.0023038	Unknown protein
Solyc05g005320.1	A1_drought	A1_ck	2.23604	15.8455	9.04077	-2.83194	0.78928	-3.588	0.000333229	0.00232459	Unknown protein
Solyc02g090350.4	A1_drought	A1_ck	0.833825	12.3079	6.57088	-3.88513	1.08299	-3.58739	0.000334003	0.00232908	Geraniol 8-hydroxylase (AHRD V3.3 *** A0A2G2XIM9_CAPBA)
Solyc01g091360.4	A1_drought	A1_ck	1.38345	13.4871	7.43529	-3.28233	0.916367	-3.5819	0.00034111	0.00237396	DUF1499 family protein (AHRD V3.3 *** AT3G60810.1)
Solyc12g010560.3	A1_drought	A1_ck	8.64817	0	4.32408	5.3021	1.48063	3.58099	0.000342299	0.00238129	GDSL esterase/lipase (AHRD V3.3 *** A0A2G3CD35_CAPCH)
Solyc05g054610.1	A1_drought	A1_ck	0.570712	12.3198	6.44526	-4.46423	1.24747	-3.57862	0.000345412	0.00239918	Histone H4 (AHRD V3.3 *-* F2E7L1_HORVV)
Solyc05g008250.2	A1_drought	A1_ck	0	7.14636	3.57318	-5.54296	1.54966	-3.5769	0.000347698	0.00241317	R2R3MYB transcription factor 76
Solyc09g009010.4	A1_drought	A1_ck	0	7.14636	3.57318	-5.54296	1.54966	-3.5769	0.000347698	0.00241317	Glucomannan 4-beta-mannosyltransferase 2 (AHRD V3.3 *** A0A2G2YPQ3_CAPAN)
Solyc03g019710.3	A1_drought	A1_ck	15.272	1.19106	8.23151	3.68107	1.02976	3.57469	0.000350648	0.00243174	LETDR8
Solyc05g054090.3	A1_drought	A1_ck	0.570712	12.3535	6.4621	-4.46718	1.25072	-3.57168	0.000354696	0.00245884	induced stolen tip protein TUB8-like (AHRD V3.3 *** XP_004239829.1)
Solyc05g053120.1	A1_drought	A1_ck	0	7.15726	3.57863	-5.54471	1.55334	-3.56953	0.000357617	0.00247812	Glycosyltransferase (AHRD V3.3 *** A0A0A1WC49_NICAT)
Solyc08g007680.1	A1_drought	A1_ck	0	7.13448	3.56724	-5.54104	1.55321	-3.56748	0.000360428	0.0024937	Subtilisin-like protease (AHRD V3.3 *** Q9LWA3_SOLLC)
Solyc12g056600.3	A1_drought	A1_ck	0	7.13448	3.56724	-5.54104	1.55321	-3.56748	0.000360428	0.0024937	NAD(P)-binding Rossmann-fold superfamily protein (AHRD V3.3 *** A0A2U1PL19_ARTAN),Pfam:PF13561
Solyc08g081170.4	A1_drought	A1_ck	15.2252	1.19106	8.20811	3.67745	1.03164	3.56465	0.00036434	0.00251781	UDP-N-acetylmuramoyl-L-alanyl-D-glutamate--2, 6-diaminopimelate ligase (AHRD V3.3 *** A0A1J3G2W3_NOCCA)
Solyc04g008330.1	A1_drought	A1_ck	1.09694	12.7043	6.90062	-3.52111	0.990162	-3.55609	0.000376417	0.00259519	Glycosyltransferase (AHRD V3.3 *** A0A0A1WCD6_NICAT)
Solyc02g062690.3	A1_drought	A1_ck	3.3353	17.8431	10.5892	-2.421	0.681039	-3.55486	0.000378178	0.00260632	bHLH transcription factor 012
Solyc04g078190.4	A1_drought	A1_ck	2.50147	15.8801	9.19081	-2.66747	0.75351	-3.54006	0.00040004	0.00274524	DUF620 domain-containing protein (AHRD V3.3 *** A0A1Q3D2E6_CEPFO)
Solyc09g008770.3	A1_drought	A1_ck	15.0323	0.782811	7.90753	4.24562	1.20135	3.53405	0.000409243	0.00279647	Late embryogenesis abundant protein (AHRD V3.3 *** A0A200R5C6_9MAGN)
Solyc09g059650.4	A1_drought	A1_ck	25.5762	6.32986	15.953	2.01145	0.569844	3.52983	0.000415831	0.0028382	Unknown protein
Solyc03g116460.4	A1_drought	A1_ck	14.941	1.19106	8.06601	3.6504	1.03465	3.52815	0.000418473	0.00285293	Aspartate racemase (AHRD V3.3 *** A0A2K3MVX4_TRIPR)
Solyc10g008410.1	A1_drought	A1_ck	5.24266	22.2655	13.7541	-2.08133	0.590365	-3.52549	0.000422695	0.00287943	E3 ubiquitin-protein ligase RMA1H1 (AHRD V3.3 *** A0A2G3BCW2_CAPCH)
Solyc11g008780.3	A1_drought	A1_ck	3.0511	17.0484	10.0498	-2.48207	0.706072	-3.51533	0.000439214	0.00297714	Acetolactate synthase small subunit 1, chloroplastic (AHRD V3.3 *** A0A1U8ET50_CAPAN)
Solyc03g083060.3	A1_drought	A1_ck	2.21496	15.0864	8.65069	-2.76552	0.786936	-3.51429	0.000440931	0.00298649	Ribonuclease P protein subunit P38-like protein (AHRD V3.3 *** AT5G53020.9)
Solyc01g100930.3	A1_drought	A1_ck	3.59841	18.2751	10.9368	-2.34182	0.666956	-3.5112	0.00044609	0.00301797	GDSL esterase/lipase (AHRD V3.3 *** A0A1U8GQF3_CAPAN)
Solyc05g006700.4	A1_drought	A1_ck	0.833825	11.9096	6.37173	-3.83767	1.09316	-3.51062	0.000447055	0.00302334	Wall-associated receptor kinase-like protein (AHRD V3.3 *** A0A2K3NTT9_TRIPR)
Solyc09g072610.3	A1_drought	A1_ck	3.07219	17.0494	10.0608	-2.478	0.705942	-3.51021	0.000447752	0.0030269	Long-chain-alcohol oxidase (AHRD V3.3 *** A0A2G2X4S2_CAPBA)
Solyc01g010400.1	A1_drought	A1_ck	4.16912	19.4662	11.8176	-2.22386	0.633727	-3.50917	0.000449501	0.00303757	RlpA-like double-psi beta-barrel domain-containing protein (AHRD V3.3 *** A0A2U1M803_ARTAN)
Solyc12g057100.2	A1_drought	A1_ck	2.23836	15.0755	8.65694	-2.75906	0.787244	-3.50471	0.00045711	0.0030831	purine permease 3-like (AHRD V3.3 *** A0A1U7V949_NICSY),Pfam:PF16913
Solyc10g009290.1	A1_drought	A1_ck	3.33762	17.9105	10.6241	-2.42454	0.691848	-3.50444	0.00045757	0.00308502	bHLH transcription factor155
Solyc12g010820.2	A1_drought	A1_ck	14.6802	1.19106	7.93561	3.62471	1.0367	3.4964	0.000471574	0.00317582	Late embryogenesis abundant protein (AHRD V3.3 *-* A0A200QFG9_9MAGN)
Solyc12g094550.2	A1_drought	A1_ck	20.296	3.95865	12.1273	2.35536	0.673801	3.49563	0.00047294	0.0031838	At1g76250 (AHRD V3.3 *** Q8GX25_ARATH)
Solyc03g044220.1	A1_drought	A1_ck	3.62182	18.2732	10.9475	-2.33762	0.669561	-3.49126	0.00048074	0.00322894	F-box protein (AHRD V3.3 *** A0A2G2XGV7_CAPBA)
Solyc06g011350.3	A1_drought	A1_ck	1.11802	12.3188	6.71843	-3.46858	0.996251	-3.48163	0.000498365	0.00333594	plasma membrane intrinsic protein 2.4
Solyc04g074830.1	A1_drought	A1_ck	11.9367	0.408248	6.17246	4.80631	1.38236	3.47688	0.000507278	0.00338791	ENTH/ANTH/VHS superfamily protein (AHRD V3.3 *** A0A2U1QGP5_ARTAN)
Solyc02g070540.3	A1_drought	A1_ck	1.66765	13.5099	7.58878	-3.01901	0.868475	-3.47622	0.000508538	0.00339505	DUF642 domain-containing protein (AHRD V3.3 *** A0A1Q3DKA7_CEPFO)
Solyc06g068980.4	A1_drought	A1_ck	1.66765	13.4871	7.57739	-3.01721	0.867994	-3.47608	0.000508809	0.00339557	MAP kinase kinase kinase 39
Solyc06g069600.3	A1_drought	A1_ck	0	6.73811	3.36905	-5.45859	1.57046	-3.4758	0.000509337	0.00339661	bHLH transcription factor 047
Solyc08g060970.4	A1_drought	A1_ck	1.12034	12.307	6.71365	-3.4667	0.997424	-3.47565	0.000509613	0.0033971	polygalacturonase AF118567
Solyc11g068960.2	A1_drought	A1_ck	4.98187	20.9962	12.989	-2.07393	0.596887	-3.47458	0.000511651	0.00340644	Transcription factor LHW (AHRD V3.3 *** A0A2G3ATR4_CAPCH)
Solyc05g005865.1	A1_drought	A1_ck	0.549628	11.5251	6.03738	-4.37816	1.26008	-3.47451	0.000511783	0.00340644	MLP-like protein (AHRD V3.3 *** A0A1U8EPD5_CAPAN)
Solyc09g074600.2	A1_drought	A1_ck	8.09854	0	4.04927	5.20715	1.50007	3.47127	0.000517998	0.00344004	Monothiol glutaredoxin-S2 (AHRD V3.3 *** A0A2G2VZS0_CAPBA)
Solyc03g034390.1	A1_drought	A1_ck	0	6.74998	3.37499	-5.46063	1.57416	-3.46891	0.000522583	0.00346529	Bifunctional inhibitor/lipid-transfer protein/seed storage 2S albumin superfamily protein (AHRD V3.3 *-* Q94AQ3_ARATH)
Solyc09g074280.1	A1_drought	A1_ck	14.4873	0.782811	7.63504	4.19227	1.20945	3.46627	0.000527743	0.00349697	Ankyrin repeat-containing protein (AHRD V3.3 *** A0A2U1QG31_ARTAN)
Solyc04g071890.3	A1_drought	A1_ck	22.5344	5.16158	13.848	2.12606	0.61339	3.46608	0.000528107	0.00349697	Peroxidase (AHRD V3.3 *** K4BTH6_SOLLC)
Solyc07g066330.3	A1_drought	A1_ck	14.4358	1.19106	7.81344	3.59989	1.03895	3.46493	0.000530362	0.00350899	NAC domain-containing protein (AHRD V3.3 *** A0A2G2WGF8_CAPBA)
Solyc02g083400.3	A1_drought	A1_ck	24.2066	5.96717	15.0869	2.02174	0.583606	3.46421	0.000531785	0.00351709	RING/U-box superfamily protein (AHRD V3.3 *** A0A2U1ML59_ARTAN)
Solyc03g120840.3	A1_drought	A1_ck	16.6765	2.38212	9.52931	2.80765	0.811279	3.46077	0.000538638	0.00355976	Ethylene-responsive transcription factor TINY (AHRD V3.3 *** A0A2G2WP67_CAPBA)
Solyc08g078840.3	A1_drought	A1_ck	0.284196	9.55125	4.91773	-4.99888	1.44462	-3.46034	0.000539491	0.00356401	Root meristem growth factor 6 (AHRD V3.3 *** A0A2G3CC16_CAPCH)
Solyc07g039310.1	A1_drought	A1_ck	0.833825	11.5133	6.17354	-3.78882	1.09595	-3.45711	0.000545997	0.00360301	lysine-specific histone demethylase 1 homolog 1 (AHRD V3.3 *** A0A2I4HTG5_9ROSI)
Solyc08g079860.2	A1_drought	A1_ck	0.284196	9.52751	4.90585	-4.99607	1.44855	-3.44901	0.000562645	0.0037101	Subtilisin-like protease (AHRD V3.3 *** Q9LWA3_SOLLC)
Solyc11g005930.2	A1_drought	A1_ck	23.9811	5.59164	14.7864	2.10491	0.610924	3.44545	0.000570111	0.00375374	hypothetical protein (AHRD V3.3 *** AT4G33467.2)
Solyc09g010420.4	A1_drought	A1_ck	4.71643	20.247	12.4817	-2.10146	0.610018	-3.44491	0.000571245	0.00375981	Arginine biosynthesis bifunctional protein ArgJ, chloroplastic (AHRD V3.3 *** A0A2G2YQV3_CAPAN)
Solyc08g006470.4	A1_drought	A1_ck	2.50147	15.5402	9.02086	-2.63485	0.764956	-3.44444	0.000572239	0.00376495	Zinc finger protein (AHRD V3.3 *** A0A2U1NTB4_ARTAN)
Solyc06g071890.3	A1_drought	A1_ck	19.1546	3.59596	11.3753	2.41974	0.705744	3.42864	0.000606617	0.00396902	Mitochondrial pyruvate carrier (AHRD V3.3 *** A0A2G2WMA1_CAPBA)
Solyc11g012520.1	A1_drought	A1_ck	0.833825	11.5578	6.19583	-3.79305	1.10922	-3.41956	0.000627225	0.00408874	hypothetical protein (AHRD V3.3 --* AT4G16447.1)
Solyc01g005140.3	A1_drought	A1_ck	7.76754	0	3.88377	5.14838	1.50621	3.41809	0.000630611	0.00410628	Cytochrome b561/ferric reductase transmembrane (AHRD V3.3 *** A0A2U1MNP8_ARTAN)
Solyc02g089250.4	A1_drought	A1_ck	1.93076	13.8726	7.90168	-2.83974	0.831002	-3.41724	0.000632584	0.0041161	Pollen Ole e 1 allergen/extensin (AHRD V3.3 *-* A0A200R2G7_9MAGN)
Solyc07g056510.3	A1_drought	A1_ck	15.5796	1.98478	8.78217	2.97238	0.872355	3.4073	0.000656081	0.00425648	Glutathione S-transferase-like protein (AHRD V3.3 *** A0A2K3N2T5_TRIPR)
Solyc06g066650.4	A1_drought	A1_ck	1.12034	11.8878	6.50408	-3.41732	1.00318	-3.40648	0.000658069	0.00426781	Rop guanine nucleotide exchange factor 12 (AHRD V3.3 *** A0A1U8HDV5_CAPAN)
Solyc09g092260.4	A1_drought	A1_ck	19.7322	3.97052	11.8514	2.31332	0.680225	3.40081	0.000671873	0.00434619	Chaperone protein DnaJ (AHRD V3.3 *** A0A2G3AV72_CAPCH)
Solyc01g105770.2	A1_drought	A1_ck	11.4151	0.408248	5.91166	4.74115	1.39466	3.39951	0.000675062	0.00436363	IgA FC receptor (AHRD V3.3 *-* A0A1J3K238_NOCCA)
Solyc05g008120.4	A1_drought	A1_ck	14.7691	1.57653	8.17283	3.21933	0.947052	3.39931	0.00067555	0.00436517	DnaJ-like protein subfamily B member 6 (AHRD V3.3 *-* A0A2G3B5R9_CAPCH)
Solyc06g076220.3	A1_drought	A1_ck	2.50147	15.0973	8.7994	-2.59423	0.764237	-3.39453	0.00068746	0.00443083	expansin18
Solyc02g078760.1	A1_drought	A1_ck	0.263113	9.1321	4.69761	-4.93489	1.45529	-3.39099	0.000696411	0.00448525	hypothetical protein (AHRD V3.3 *** AT1G11125.1)
Solyc01g091050.4	A1_drought	A1_ck	0.833825	11.1278	5.9808	-3.73931	1.10315	-3.38965	0.000699812	0.00450388	Pectinesterase (AHRD V3.3 *** A0A2G2XP44_CAPBA)
Solyc12g098510.1	A1_drought	A1_ck	4.76092	20.2936	12.5272	-2.09736	0.619504	-3.38555	0.000710345	0.00456503	Rapid ALkalinization Factor (AHRD V3.3 *-* A0A2U1NZS8_ARTAN)
Solyc09g061420.3	A1_drought	A1_ck	4.71875	19.8289	12.2738	-2.07148	0.612245	-3.38342	0.000715888	0.00459564	phosphoglycolate phosphatase (AHRD V3.3 *** AT5G48830.1)
Solyc09g007200.4	A1_drought	A1_ck	3.59841	17.4467	10.5226	-2.27569	0.673804	-3.37737	0.000731818	0.00468755	Pentatricopeptide repeat-containing protein, chloroplastic (AHRD V3.3 *** A0A2G2VZI3_CAPBA)
Solyc04g078110.1	A1_drought	A1_ck	0	6.36355	3.18177	-5.37507	1.59219	-3.3759	0.000735744	0.00470775	serine protease SBT1
Solyc11g031960.2	A1_drought	A1_ck	0	6.36355	3.18177	-5.37507	1.59219	-3.3759	0.000735744	0.00470775	GDSL esterase/lipase (AHRD V3.3 *** A0A2G3C1I3_CAPCH)
Solyc07g006550.2	A1_drought	A1_ck	3.0277	16.2894	9.65853	-2.42027	0.71712	-3.37498	0.000738203	0.00472178	ribonuclease 3-like (AHRD V3.3 *-* XP_004242665.1)
Solyc05g007000.4	A1_drought	A1_ck	0	6.34077	3.17038	-5.37094	1.59217	-3.37336	0.000742576	0.00474289	Major facilitator superfamily protein (AHRD V3.3 *** A0A1P8AT47_ARATH)
Solyc09g075580.1	A1_drought	A1_ck	0	6.34077	3.17038	-5.37094	1.59217	-3.37336	0.000742576	0.00474289	leucine-rich repeat extensin-like protein 3 (AHRD V3.3 *** XP_010326654.1)
Solyc02g093980.3	A1_drought	A1_ck	2.21728	14.2699	8.24361	-2.68534	0.797385	-3.36768	0.000758025	0.00482814	Nucleolar-like protein (AHRD V3.3 *-* F4J3H8_ARATH)
Solyc09g010160.3	A1_drought	A1_ck	2.21728	14.2818	8.24954	-2.68623	0.797655	-3.36766	0.000758104	0.00482814	NAC domain-containing protein 90 (AHRD V3.3 *** A0A2G2YPI7_CAPAN)
Solyc06g069790.4	A1_drought	A1_ck	0	6.37542	3.18771	-5.37724	1.59727	-3.36653	0.000761208	0.00484463	Gibberellin-regulated protein (AHRD V3.3 *** S8CK34_9LAMI)
Solyc10g012430.3	A1_drought	A1_ck	16.9208	2.76759	9.84422	2.60866	0.775794	3.36257	0.000772203	0.00490558	Signal peptide peptidase-like 4 (AHRD V3.3 *** A0A1U8EFB2_CAPAN)
Solyc02g065610.3	A1_drought	A1_ck	2.23836	14.3036	8.27099	-2.68251	0.798665	-3.35875	0.000782971	0.0049722	Protein trichome birefringence-like 21 (AHRD V3.3 *** A0A2G3A5R0_CAPAN)
Solyc07g045530.2	A1_drought	A1_ck	2.81139	16.3141	9.56274	-2.54623	0.758536	-3.35677	0.000788574	0.0050024	cilia- and flagella-associated protein 251-like (AHRD V3.3 --* XP_015870144.1)
Solyc03g097670.4	A1_drought	A1_ck	4.43224	19.0451	11.7387	-2.10189	0.626385	-3.35558	0.000791974	0.00501994	DNA binding,ATP binding protein (AHRD V3.3 *** A0A2U1MGM2_ARTAN)
Solyc02g087920.3	A1_drought	A1_ck	7.48334	0	3.74167	5.0948	1.51836	3.35547	0.000792291	0.00501994	NAC domain (AHRD V3.3 *** A0A200QEZ5_9MAGN)
Solyc11g010810.1	A1_drought	A1_ck	3.3353	16.6748	10.0051	-2.32277	0.692446	-3.35444	0.000795246	0.00503211	UDP-glycosyltransferase 91A1 (AHRD V3.3 *** A0A2G2Y5N3_CAPAN)
Solyc03g119390.4	A1_drought	A1_ck	16.9887	2.79037	9.88955	2.60959	0.778161	3.35354	0.000797846	0.00504675	bHLH transcription factor 026
Solyc12g006020.1	A1_drought	A1_ck	2.78799	15.4719	9.12994	-2.47629	0.739929	-3.34665	0.000817931	0.00516642	Receptor protein kinase, putative (AHRD V3.3 *** B9SKP2_RICCO)
Solyc03g026360.1	A1_drought	A1_ck	0.547309	10.7532	5.65026	-4.27877	1.27891	-3.34563	0.000820944	0.0051836	Peptidoglycan-binding LysM domain-containing protein (AHRD V3.3 *** A0A2U1MKY7_ARTAN)
Solyc09g073030.4	A1_drought	A1_ck	2.76459	15.5075	9.13605	-2.48377	0.743224	-3.34189	0.0008321	0.00524656	Unknown protein
Solyc02g032800.1	A1_drought	A1_ck	1.95185	13.5099	7.73087	-2.79481	0.836575	-3.34077	0.000835467	0.00526404	Senescence regulator S40 (AHRD V3.3 *** A0A200QJC6_9MAGN)
Solyc06g073500.3	A1_drought	A1_ck	19.9907	4.35599	12.1734	2.19626	0.657524	3.34019	0.000837218	0.00526944	Pentatricopeptide repeat (PPR) superfamily protein (AHRD V3.3 *** A0A1I9LM77_ARATH)
Solyc01g096220.3	A1_drought	A1_ck	1.12034	11.5251	6.32273	-3.3715	1.00989	-3.3385	0.000842326	0.00529971	Ras-related protein RABA3 (AHRD V3.3 *** A0A2G2W6X9_CAPBA)
Solyc03g118390.3	A1_drought	A1_ck	22.4431	5.55892	14.001	2.01445	0.604304	3.3335	0.000857594	0.0053862	Coiled-coil domain-containing protein SCD2 (AHRD V3.3 *** A0A2G3CZS6_CAPCH)
Solyc02g080230.3	A1_drought	A1_ck	0.284196	8.74566	4.51493	-4.8721	1.46368	-3.32867	0.000872617	0.00547085	CRIB domain-containing protein RIC10 (AHRD V3.3 *** A0A1U8FUJ1_CAPAN)
Solyc05g051730.1	A1_drought	A1_ck	0	6.31895	3.15948	-5.36694	1.61335	-3.32659	0.00087916	0.00550797	Monothiol glutaredoxin-S6 (AHRD V3.3 *** A0A2G3CHF0_CAPCH)
Solyc08g065420.3	A1_drought	A1_ck	0.833825	10.7195	5.77668	-3.68574	1.1099	-3.32079	0.000897628	0.00561573	bell-like homeodomain protein 4
Solyc12g045035.1	A1_drought	A1_ck	1.66765	12.739	7.20331	-2.93352	0.88364	-3.31981	0.000900788	0.00562754	Fatty acid desaturase (AHRD V3.3 *** A0A200QRI1_9MAGN)
Solyc05g053890.3	A1_drought	A1_ck	1.66765	12.7152	7.19143	-2.93151	0.883133	-3.31944	0.000901975	0.00563152	Glycosyltransferase (AHRD V3.3 *** A0A2I4EYF5_9ROSI)
Solyc11g011190.1	A1_drought	A1_ck	2.78567	15.4937	9.13969	-2.4782	0.747181	-3.31673	0.000910784	0.00568159	Exostosin-like protein (AHRD V3.3 *** A0A2U1NB95_ARTAN)
Solyc03g070380.3	A1_drought	A1_ck	16.6719	2.79037	9.73111	2.58308	0.779155	3.31523	0.000915689	0.00570654	Methyl esterase 1 (AHRD V3.3 *** A0A2U1LMY0_ARTAN)
Solyc03g116470.2	A1_drought	A1_ck	13.0336	0.793717	6.91366	4.03789	1.22166	3.30526	0.000948885	0.00590256	transmembrane protein (AHRD V3.3 *** AT1G80200.3)
Solyc04g076040.3	A1_drought	A1_ck	4.43224	18.6487	11.5405	-2.07155	0.629274	-3.29197	0.000994885	0.00615992	cyclinD5_1
Solyc01g087760.2	A1_drought	A1_ck	1.64657	12.7152	7.18089	-2.93813	0.892866	-3.29068	0.000999471	0.00617649	Subtilisin-like protease (AHRD V3.3 *-* O82777_SOLLC)
Solyc11g040120.3	A1_drought	A1_ck	1.66533	12.6588	7.16204	-2.9274	0.894416	-3.27297	0.00106422	0.00654465	DNA helicase (AHRD V3.3 *** A0A2G2X978_CAPBA)
Solyc02g088740.1	A1_drought	A1_ck	19.7978	4.37877	12.0883	2.17824	0.665762	3.27181	0.00106863	0.00656945	hypothetical protein (AHRD V3.3 *** AT3G29370.1)
Solyc08g007540.3	A1_drought	A1_ck	1.93076	13.0789	7.50482	-2.75487	0.842181	-3.27111	0.00107124	0.00658053	ACT domain-containing protein (AHRD V3.3 *** A0A1Q3BQZ1_CEPFO)
Solyc02g070010.1	A1_drought	A1_ck	14.7293	1.97387	8.35158	2.89388	0.884708	3.271	0.00107169	0.00658053	Pentatricopeptide repeat-containing protein (AHRD V3.3 *** A0A2G3A6Q0_CAPAN)
Solyc01g098740.4	A1_drought	A1_ck	0	5.9553	2.97765	-5.27993	1.61487	-3.26956	0.00107714	0.00660117	Protein kinase superfamily protein (AHRD V3.3 *** F4HYK7_ARATH)
Solyc05g005760.4	A1_drought	A1_ck	0	5.9553	2.97765	-5.27993	1.61487	-3.26956	0.00107714	0.00660117	NHL domain-containing protein (AHRD V3.3 *** A0A2K3PAQ7_TRIPR)
Solyc05g047590.4	A1_drought	A1_ck	0	5.9553	2.97765	-5.27993	1.61487	-3.26956	0.00107714	0.00660117	Pectinesterase (AHRD V3.3 *** A0A2G3CG09_CAPCH)
Solyc09g007020.1	A1_drought	A1_ck	0	5.9553	2.97765	-5.27993	1.61487	-3.26956	0.00107714	0.00660117	Pathogenesis-related protein 1 (AHRD V3.3 *** Q75QH2_CAPCH)
Solyc05g051720.1	A1_drought	A1_ck	1.11802	11.1278	6.1229	-3.32166	1.01728	-3.26523	0.00109374	0.00669365	Monothiol glutaredoxin-S1 (AHRD V3.3 *** A0A2G3CHH3_CAPCH)
Solyc08g079150.1	A1_drought	A1_ck	0	5.96717	2.98359	-5.28224	1.61999	-3.26067	0.00111151	0.00679066	Auxin-responsive protein SAUR32 (AHRD V3.3 *** A0A2G2XKY1_CAPBA)
Solyc04g080500.3	A1_drought	A1_ck	0.263113	8.32651	4.29481	-4.80209	1.47709	-3.25104	0.00114983	0.00700301	Protein RADIALIS-like 6 (AHRD V3.3 *** A0A1U8GBN0_CAPAN)
Solyc08g075450.3	A1_drought	A1_ck	4.71875	19.0223	11.8705	-2.01185	0.618953	-3.25041	0.0011524	0.00701623	WAT1-related protein (AHRD V3.3 *** K4CMR2_SOLLC)
Solyc01g097570.2	A1_drought	A1_ck	0.833825	10.3341	5.58395	-3.63249	1.11853	-3.24757	0.00116397	0.0070745	Protein SUPPRESSOR OF K(+) TRANSPORT GROWTH DEFECT 1 (AHRD V3.3 *-* A0A2G2W7B7_CAPBA)
Solyc09g011270.4	A1_drought	A1_ck	0.833825	10.3341	5.58395	-3.63249	1.11853	-3.24757	0.00116397	0.0070745	Cysteine/histidine-rich C1 domain protein (AHRD V3.3 *** A0A1P8AY95_ARATH)
Solyc09g091510.3	A1_drought	A1_ck	2.50147	14.3264	8.41394	-2.51794	0.775581	-3.24652	0.00116823	0.00709557	chalcone synthase 1
Solyc08g068390.3	A1_drought	A1_ck	0.833825	10.3232	5.57849	-3.63135	1.11998	-3.24235	0.00118549	0.00719051	Glyoxysomal fatty acid beta-oxidation multifunctional protein MFP-a (AHRD V3.3 *** A0A2G2YXE3_CAPAN)
Solyc02g064560.1	A1_drought	A1_ck	6.98052	0	3.49026	4.99286	1.54633	3.22884	0.00124292	0.0075157	protein PHLOEM PROTEIN 2-LIKE A10-like (AHRD V3.3 *** A0A2I4HNC1_9ROSI)
Solyc03g005280.4	A1_drought	A1_ck	0.549628	9.93672	5.24318	-4.16447	1.29059	-3.22678	0.00125191	0.0075623	Aspartic proteinase A1 (AHRD V3.3 *** A0A2G3CJM2_CAPCH)
Solyc01g107650.3	A1_drought	A1_ck	0.547309	9.91394	5.23063	-4.16311	1.2905	-3.22597	0.00125548	0.00757866	Ovary receptor kinase 1 (AHRD V3.3 *** S4WIP5_SOLCH)
Solyc04g072250.4	A1_drought	A1_ck	6.91263	0	3.45631	4.98087	1.54544	3.22294	0.00126884	0.00765409	17.5 kDa class I heat shock protein (AHRD V3.3 *-* A0A2G3CNC4_CAPCH)
Solyc02g062230.1	A1_drought	A1_ck	3.0277	15.5175	9.27258	-2.34981	0.729445	-3.22137	0.00127579	0.00768817	Small auxin up-regulated RNA32
Solyc09g090800.2	A1_drought	A1_ck	7.0016	0	3.5008	4.9966	1.5516	3.2203	0.00128058	0.00771176	AWPM-19-like family protein (AHRD V3.3 *** O23029_ARATH)
Solyc05g052590.1	A1_drought	A1_ck	4.43224	18.2623	11.3473	-2.04111	0.633897	-3.21995	0.00128214	0.00771594	Pkinase domain-containing protein (AHRD V3.3 *** A0A1Q3DF19_CEPFO)
Solyc11g011210.2	A1_drought	A1_ck	0.547309	9.89116	5.21924	-4.16062	1.29369	-3.21609	0.00129951	0.00781252	Gibberellin-regulated protein 12 (AHRD V3.3 *** A0A1U8GMV5_CAPAN)
Solyc09g091700.4	A1_drought	A1_ck	1.38345	11.5242	6.45381	-3.05489	0.95234	-3.20777	0.00133769	0.00802571	2-alkenal reductase (NADP(+)-dependent)-like (AHRD V3.3 *** A0A2I4HQE7_9ROSI)
Solyc11g005430.2	A1_drought	A1_ck	1.40454	11.536	6.47028	-3.04853	0.95081	-3.20624	0.0013448	0.00806017	WAT1-related protein (AHRD V3.3 *** K4D4F6_SOLLC)
Solyc09g089870.3	A1_drought	A1_ck	2.78567	14.6901	8.73786	-2.4016	0.749093	-3.20602	0.00134587	0.00806382	bHLH transcription factor 061
Solyc02g078150.4	A1_drought	A1_ck	12.2232	0.793717	6.50845	3.94483	1.23271	3.20012	0.00137373	0.00820903	PDDEXK-like protein (AHRD V3.3 *** A0A2U1QIN2_ARTAN)
Solyc07g064600.3	A1_drought	A1_ck	16.6788	3.16493	9.92187	2.39442	0.748312	3.19977	0.00137539	0.0082157	Endoribonuclease L-PSP family protein (AHRD V3.3 *-* A0A1I9LS34_ARATH)
Solyc01g102330.3	A1_drought	A1_ck	1.09694	10.7195	5.90824	-3.2765	1.02475	-3.19736	0.00138691	0.00827825	Carbohydrate esterase, putative (DUF303) (AHRD V3.3 *** Q0WNN6_ARATH)
Solyc03g117960.4	A1_drought	A1_ck	12.1975	0.782811	6.49013	3.94566	1.23436	3.19652	0.00139098	0.0082948	Forkhead-associated domain-containing protein / FHA domain-containing protein (AHRD V3.3 *** A0A2U1Q1M6_ARTAN)
Solyc10g079810.1	A1_drought	A1_ck	7.64948	30.5314	19.0905	-2.00705	0.628353	-3.19414	0.00140247	0.0083605	Unknown protein
Solyc01g080800.3	A1_drought	A1_ck	1.12034	10.7423	5.93133	-3.26943	1.02647	-3.18511	0.00144698	0.00859689	Basic secretory family protein (AHRD V3.3 *** A0A2K3LW23_TRIPR)
Solyc06g005560.4	A1_drought	A1_ck	1.95417	12.6815	7.31785	-2.70382	0.849211	-3.18392	0.00145295	0.00862789	expansin9
Solyc10g050890.2	A1_drought	A1_ck	4.16912	17.4576	10.8134	-2.06722	0.649277	-3.18388	0.00145317	0.00862789	nitrite reductase 2
Solyc05g006160.4	A1_drought	A1_ck	0.284196	7.95195	4.11807	-4.73479	1.48774	-3.18254	0.00145988	0.00866481	Gibberellin regulated protein (AHRD V3.3 *** A0A200QLE0_9MAGN)
Solyc02g071310.3	A1_drought	A1_ck	1.66765	11.9106	6.78912	-2.8375	0.892562	-3.17906	0.00147756	0.00876387	Awpm-19-like family protein (AHRD V3.3 *** A0A2K3KYB6_TRIPR)
Solyc05g005980.4	A1_drought	A1_ck	1.66765	11.9215	6.79457	-2.83846	0.894321	-3.17387	0.00150419	0.00890991	protein NRT1/ PTR FAMILY 1.2-like (AHRD V3.3 *** A0A2I4HMB7_9ROSI)
Solyc04g007620.1	A1_drought	A1_ck	6.69168	0	3.34584	4.9322	1.55721	3.16733	0.00153848	0.00910084	Mediator of RNA polymerase II transcription subunit (AHRD V3.3 *** Q9ZU37_ARATH)
Solyc01g110340.4	A1_drought	A1_ck	0.833825	9.92485	5.37934	-3.57459	1.12863	-3.1672	0.00153917	0.00910184	Endoglucanase (AHRD V3.3 *** A0A218XGM2_PUNGR)
Solyc05g012100.3	A1_drought	A1_ck	17.205	3.57318	10.3891	2.2681	0.716983	3.16339	0.00155942	0.00921236	Fructokinase-like protein 2 (AHRD V3.3 *** D9IWP0_NICBE)
Solyc09g059170.3	A1_drought	A1_ck	0.549628	9.52847	5.03905	-4.1044	1.29874	-3.16029	0.00157613	0.0092925	Glycosyltransferase (AHRD V3.3 *** A4GRT2_9SOLA)
Solyc03g083680.1	A1_drought	A1_ck	6.71509	0	3.35754	4.93651	1.56253	3.1593	0.00158148	0.00931787	Unknown protein
Solyc08g079000.4	A1_drought	A1_ck	1.66765	11.9343	6.801	-2.83963	0.899232	-3.15784	0.00158941	0.00936143	Unknown protein
Solyc09g018500.3	A1_drought	A1_ck	0	5.56983	2.78491	-5.18279	1.64397	-3.15261	0.00161819	0.00951515	transcription factor SCREAM2-like (AHRD V3.3 *** A0A2I4ECP9_9ROSI)
Solyc04g079740.3	A1_drought	A1_ck	13.8908	1.98478	7.9378	2.80722	0.890676	3.15179	0.00162274	0.00953869	tRNA-processing ribonuclease BN (AHRD V3.3 *** AT1G48460.1)
Solyc02g069920.4	A1_drought	A1_ck	4.14572	17.4358	10.7908	-2.06975	0.656852	-3.15102	0.00162702	0.00955032	2-succinylbenzoate--CoA ligase, chloroplastic/peroxisomal (AHRD V3.3 *** A0A2G2XDL4_CAPBA)
Solyc02g077090.4	A1_drought	A1_ck	0	5.55795	2.77898	-5.18032	1.64405	-3.15095	0.00162741	0.00955032	Protein CHUP1, chloroplastic (AHRD V3.3 *-* A0A2G3D559_CAPCH)
Solyc03g114560.2	A1_drought	A1_ck	0	5.55795	2.77898	-5.18032	1.64405	-3.15095	0.00162741	0.00955032	Strictosidine synthase family protein (AHRD V3.3 *** D7LVM7_ARALL)
Solyc07g018070.4	A1_drought	A1_ck	0	5.55795	2.77898	-5.18032	1.64405	-3.15095	0.00162741	0.00955032	Double Clp-N motif-containing P-loop nucleoside triphosphate hydrolases superfamily protein (AHRD V3.3 *** A0A1P8B592_ARATH)
Solyc11g006250.2	A1_drought	A1_ck	0	5.55795	2.77898	-5.18032	1.64405	-3.15095	0.00162741	0.00955032	GDSL-motif lipase/hydrolase family protein 2
Solyc11g009100.2	A1_drought	A1_ck	0	5.54705	2.77352	-5.17807	1.64413	-3.14943	0.00163592	0.00959666	ABC transporter-like (AHRD V3.3 *-* A0A200QYY8_9MAGN)
Solyc04g051660.3	A1_drought	A1_ck	13.8697	1.98478	7.92726	2.80546	0.891455	3.14706	0.00164924	0.00966878	protein SLOW GREEN 1, chloroplastic (AHRD V3.3 *** A0A2I4G7E6_9ROSI)
Solyc03g111670.3	A1_drought	A1_ck	4.43224	17.8312	11.1317	-2.00746	0.638079	-3.14609	0.00165466	0.00969739	Protein kinase (AHRD V3.3 *** D6N3G3_MALDO)
Solyc08g076230.1	A1_drought	A1_ck	17.2027	3.56227	10.3825	2.26948	0.721538	3.14534	0.00165897	0.00971939	GAGA-binding transcriptional activator (AHRD V3.3 *** H1ZN90_SOLLC)
Solyc06g052010.2	A1_drought	A1_ck	0	5.53517	2.76759	-5.17559	1.64942	-3.13781	0.00170213	0.00995579	SUN-like protein 16
Solyc10g011820.4	A1_drought	A1_ck	2.76459	14.2808	8.52271	-2.36584	0.754026	-3.13761	0.00170332	0.00995946	Delta(8)-fatty-acid desaturase (AHRD V3.3 *** A0A2G3BES8_CAPCH)
Solyc06g051260.4	A1_drought	A1_ck	2.78567	14.2927	8.53919	-2.36202	0.753799	-3.13349	0.0017274	0.0100869	bHLH transcription factor 043
Solyc03g114090.1	A1_drought	A1_ck	1.69105	11.9106	6.80082	-2.82994	0.903347	-3.13273	0.00173187	0.0101064	RING/U-box superfamily protein (AHRD V3.3 *** A0A2U1N3Q0_ARTAN)
Solyc05g046140.3	A1_drought	A1_ck	1.40454	11.1397	6.2721	-2.99793	0.958546	-3.12758	0.00176252	0.0102572	Kirola (AHRD V3.3 *** A0A2G3B0M8_CAPCH)
Solyc07g065160.4	A1_drought	A1_ck	0	5.53614	2.76807	-5.1758	1.65709	-3.12343	0.00178756	0.0103766	Pirin-like protein (AHRD V3.3 *** A0A2G3C2M5_CAPCH)
Solyc12g019320.2	A1_drought	A1_ck	1.12034	10.3113	5.71581	-3.21146	1.03292	-3.1091	0.00187657	0.0108613	Protein DETOXIFICATION (AHRD V3.3 *** A0A2U1NP73_ARTAN)
Solyc03g112590.4	A1_drought	A1_ck	11.9343	1.19106	6.5627	3.32541	1.07086	3.10535	0.00190055	0.0109749	Cell division cycle protein 48-like protein (AHRD V3.3 *** A0A2G3CYA7_CAPCH)
Solyc04g063210.3	A1_drought	A1_ck	13.5832	1.97387	7.77855	2.77779	0.894754	3.10453	0.00190582	0.0109954	Caffeoyl-CoA O-methyltransferase (AHRD V3.3 *** A0A2G2WYM3_CAPBA)
Solyc12g094690.1	A1_drought	A1_ck	0.284196	7.5546	3.9194	-4.66082	1.5013	-3.10452	0.00190586	0.0109954	RING/U-box superfamily protein (AHRD V3.3 *** A0A2U1LI04_ARTAN)
Solyc07g045080.3	A1_drought	A1_ck	0.263113	7.5546	3.90886	-4.66082	1.5019	-3.10328	0.00191388	0.0110257	2-alkenal reductase (NADP(+)-dependent)-like (AHRD V3.3 *** A0A2I4GX13_9ROSI)
Solyc02g076630.1	A1_drought	A1_ck	0.263113	7.5437	3.90341	-4.65921	1.50179	-3.10243	0.00191937	0.011044	Unknown protein
Solyc03g114705.1	A1_drought	A1_ck	9.3673	0.385469	4.87638	4.4584	1.43744	3.10163	0.00192456	0.0110703	Unknown protein
Solyc09g075590.1	A1_drought	A1_ck	0.286516	7.53279	3.90965	-4.6576	1.50674	-3.09118	0.00199365	0.0114195	leucine-rich repeat extensin-like protein 1 (AHRD V3.3 *** XP_010326561.1)
Solyc02g091180.1	A1_drought	A1_ck	6.38872	0	3.19436	4.86616	1.57517	3.0893	0.00200628	0.0114881	DUF4228 domain-containing protein (AHRD V3.3 *** A0A1Q3D1C5_CEPFO)
Solyc01g105220.3	A1_drought	A1_ck	15.2789	2.77946	9.02919	2.459	0.796561	3.08702	0.00202176	0.0115655	alternative oxidase 2
Solyc11g005290.1	A1_drought	A1_ck	0.570712	9.14301	4.85686	-4.03223	1.30676	-3.08566	0.00203099	0.0116108	RING/U-box superfamily protein (AHRD V3.3 *** A0A2U1KVX7_ARTAN)
Solyc11g073260.2	A1_drought	A1_ck	1.93308	12.3079	7.12051	-2.6661	0.864615	-3.08357	0.00204535	0.0116853	Histone H2A (AHRD V3.3 *** Q9ST30_SOLME)
Solyc09g010390.2	A1_drought	A1_ck	19.5581	4.77514	12.1666	2.0347	0.660798	3.07915	0.00207589	0.0118522	hypothetical protein (AHRD V3.3 *** AT3G53630.1)
Solyc12g049550.2	A1_drought	A1_ck	0.833825	9.55222	5.19302	-3.51848	1.14338	-3.07726	0.00208916	0.0119241	GDSL esterase/lipase 5-like (AHRD V3.3 *** A0A1U8ER27_CAPAN)
Solyc02g087190.1	A1_drought	A1_ck	3.6195	15.8683	9.74388	-2.13483	0.693821	-3.07692	0.0020915	0.0119336	Peroxidase (AHRD V3.3 *** K4BBM6_SOLLC)
Solyc07g009473.1	A1_drought	A1_ck	0.263113	7.54467	3.90389	-4.65939	1.51509	-3.07532	0.00210279	0.0119864	Unknown protein
Solyc06g062330.3	A1_drought	A1_ck	3.88493	16.2775	10.0812	-2.0666	0.673156	-3.07001	0.00214048	0.0121817	Glycosyltransferase (AHRD V3.3 *** A0A0A1WDH9_NICAT)
Solyc11g066330.2	A1_drought	A1_ck	11.6735	1.19106	6.4323	3.29313	1.07439	3.06512	0.00217585	0.0123591	Major facilitator superfamily (AHRD V3.3 *** A0A2U1Q7R9_ARTAN)
Solyc01g079400.3	A1_drought	A1_ck	1.38113	10.7195	6.05033	-2.95165	0.963529	-3.06337	0.00218858	0.0124235	Protein trichome birefringence-like 6 (AHRD V3.3 *** A0A2G3AKU6_CAPAN)
Solyc09g058980.3	A1_drought	A1_ck	2.81139	14.3264	8.5689	-2.35848	0.770603	-3.06056	0.00220922	0.0125262	Unknown protein
Solyc06g062400.2	A1_drought	A1_ck	13.3435	1.98478	7.66415	2.74905	0.898449	3.05977	0.00221506	0.0125537	protein CHUP1, chloroplastic (AHRD V3.3 *** A0A2I4DVC6_9ROSI)
Solyc01g096450.4	A1_drought	A1_ck	1.38113	10.7304	6.05579	-2.95274	0.965552	-3.05808	0.00222757	0.0126084	Eukaryotic aspartyl protease family protein (AHRD V3.3 *** A0A2U1PLR1_ARTAN)
Solyc12g096870.1	A1_drought	A1_ck	2.78567	13.8954	8.34052	-2.32132	0.759518	-3.05631	0.00224081	0.0126682	Glycosyltransferase (AHRD V3.3 *** A0A193AUF6_PUNGR)
Solyc01g008790.4	A1_drought	A1_ck	3.3119	15.0983	9.2051	-2.18372	0.714503	-3.05628	0.00224099	0.0126682	Non-specific phospholipase C6 (AHRD V3.3 *** A0A2G3DF85_CAPCH)
Solyc05g012950.3	A1_drought	A1_ck	2.76459	13.8736	8.31907	-2.32445	0.760892	-3.05491	0.00225128	0.0127223	Sulfotransferase (AHRD V3.3 *-* A0A200QN29_9MAGN)
Solyc06g073740.3	A1_drought	A1_ck	18.0342	4.36689	11.2006	2.04659	0.672827	3.04178	0.0023518	0.0132438	Glycosyl hydrolase family protein (AHRD V3.3 *** A0A1P8BG25_ARATH)
Solyc01g110730.4	A1_drought	A1_ck	1.68873	11.5242	6.60645	-2.78251	0.914846	-3.0415	0.002354	0.013252	Auxin-responsive protein SAUR20 (AHRD V3.3 *** A0A2G2XY34_CAPAN)
Solyc03g026200.4	A1_drought	A1_ck	4.16912	16.6857	10.4274	-2.00141	0.6583	-3.04027	0.00236369	0.0132993	protein COFACTOR ASSEMBLY OF COMPLEX C SUBUNIT B CCB2, chloroplastic (AHRD V3.3 *** A0A2I4GK97_9ROSI)
Solyc10g079490.2	A1_drought	A1_ck	4.16912	16.6867	10.4279	-2.00148	0.65833	-3.04024	0.00236391	0.0132993	Core-2/I-branching beta-16-N-acetylglucosaminyltransferase family protein (AHRD V3.3 *** B6ST68_MAIZE)
Solyc02g037550.3	A1_drought	A1_ck	1.09694	9.93672	5.51683	-3.16692	1.04251	-3.0378	0.00238314	0.013399	Auxin efflux carrier (AHRD V3.3 *** A0A2U1MR93_ARTAN)
Solyc02g078820.3	A1_drought	A1_ck	17.9921	4.36689	11.1795	2.04393	0.674325	3.03107	0.00243688	0.0136692	Lysine ketoglutarate reductase trans-splicing-like protein (DUF707) (AHRD V3.3 *** A0A1P8AQF5_ARATH)
Solyc06g011370.4	A1_drought	A1_ck	15.7303	3.16493	9.44761	2.31214	0.762865	3.03086	0.00243858	0.0136692	Chaperone protein ClpB (AHRD V3.3 *-* B2IUM0_NOSP7)
Solyc01g109670.3	A1_drought	A1_ck	0	5.17249	2.58624	-5.07597	1.67479	-3.03082	0.00243891	0.0136692	Transcription factor RADIALIS (AHRD V3.3 *-* A0A2I0VXE6_9ASPA)
Solyc05g005540.4	A1_drought	A1_ck	0	5.17249	2.58624	-5.07597	1.67479	-3.03082	0.00243891	0.0136692	Polygalacturonase-1 non-catalytic subunit beta (AHRD V3.3 *** GP1_SOLLC)
Solyc06g083480.4	A1_drought	A1_ck	0	5.17249	2.58624	-5.07597	1.67479	-3.03082	0.00243891	0.0136692	NAD(P)-binding Rossmann-fold superfamily protein (AHRD V3.3 *** A0A1P8AYK7_ARATH)
Solyc01g079410.3	A1_drought	A1_ck	1.11802	9.93672	5.52737	-3.15808	1.0421	-3.03049	0.00244157	0.0136798	Calcium-dependent phosphotriesterase superfamily protein (AHRD V3.3 *** A0A2U1MTE8_ARTAN)
Solyc03g113910.3	A1_drought	A1_ck	1.95185	11.9334	6.94261	-2.6152	0.863007	-3.03034	0.00244279	0.0136823	Gibberellin-regulated protein 14 (AHRD V3.3 *** A0A2G3AWC5_CAPCH)
Solyc03g005840.3	A1_drought	A1_ck	6.12329	0	3.06165	4.80451	1.58593	3.02946	0.00244994	0.0137093	Two-pore potassium channel 3 (AHRD V3.3 *** A0A2G3A7I8_CAPAN)
Solyc03g083650.4	A1_drought	A1_ck	0	5.16158	2.58079	-5.07356	1.67493	-3.02912	0.00245269	0.0137204	Glycosyltransferase (AHRD V3.3 *** U5NH37_CATRO)
Solyc02g091950.4	A1_drought	A1_ck	16.3478	3.57318	9.9605	2.19482	0.724972	3.02745	0.00246626	0.0137875	Lysosomal Pro-X carboxypeptidase (AHRD V3.3 *** A0A1J3CNY8_NOCCA)
Solyc08g079880.2	A1_drought	A1_ck	0	5.14971	2.57485	-5.0709	1.67508	-3.02725	0.00246786	0.0137878	Subtilisin-like protease (AHRD V3.3 *** Q9LWA3_SOLLC)
Solyc12g042520.3	A1_drought	A1_ck	0	5.14971	2.57485	-5.0709	1.67508	-3.02725	0.00246786	0.0137878	Gibberellin-regulated family protein (AHRD V3.3 *** A0A2U1P8W2_ARTAN)
Solyc10g006740.4	A1_drought	A1_ck	0.286516	7.14636	3.71644	-4.58115	1.51497	-3.02392	0.00249521	0.0139143	Calcium-binding protein PBP1 (AHRD V3.3 *** A0A2G2XZK3_CAPAN)
Solyc12g042580.2	A1_drought	A1_ck	0.286516	7.14636	3.71644	-4.58115	1.51497	-3.02392	0.00249521	0.0139143	Plastocyanin-like (AHRD V3.3 *** A0A200PSX2_9MAGN)
Solyc01g080100.3	A1_drought	A1_ck	0.263113	7.14636	3.70473	-4.58115	1.5157	-3.02246	0.00250727	0.013962	RING zinc finger protein (AHRD V3.3 *** AT3G06145.1)
Solyc10g084000.3	A1_drought	A1_ck	15.5608	3.16493	9.36286	2.29448	0.759881	3.01953	0.00253168	0.0140866	heavy metal-associated isoprenylated plant protein 3-like (AHRD V3.3 *** A0A1U8EC89_CAPAN)
Solyc09g083200.4	A1_drought	A1_ck	1.95185	11.9096	6.93074	-2.61306	0.865885	-3.0178	0.0025462	0.0141629	Protein kinase-like domain-containing protein (AHRD V3.3 *** A0A2U1MF72_ARTAN)
Solyc07g052970.3	A1_drought	A1_ck	0.833825	9.13113	4.98248	-3.45431	1.14508	-3.01666	0.00255575	0.0142026	BTB domain-containing protein/NPH3 domain-containing protein (AHRD V3.3 *** A0A1Q3D7J0_CEPFO)
Solyc08g079890.2	A1_drought	A1_ck	0.833825	9.13113	4.98248	-3.45431	1.14508	-3.01666	0.00255575	0.0142026	Subtilisin-like protease (AHRD V3.3 *** Q9LWA3_SOLLC)
Solyc02g090960.1	A1_drought	A1_ck	0	5.16061	2.58031	-5.07332	1.68274	-3.01492	0.00257046	0.0142754	Protein RALF-like 34 (AHRD V3.3 *** A0A2G2XHD5_CAPBA)
Solyc03g083560.1	A1_drought	A1_ck	0	5.16061	2.58031	-5.07332	1.68274	-3.01492	0.00257046	0.0142754	Protein EXORDIUM-like 7 (AHRD V3.3 *** A0A2G2X692_CAPBA)
Solyc07g062440.1	A1_drought	A1_ck	16.3946	3.5504	9.97251	2.20144	0.7305	3.01361	0.0025816	0.0143283	hypothetical protein (AHRD V3.3 *** AT3G14900.1)
Solyc09g065620.3	A1_drought	A1_ck	0	5.1388	2.5694	-5.06846	1.68305	-3.01148	0.00259978	0.0144201	Chlorophyllase (AHRD V3.3 *** B6DX58_CITLI),Pfam:PF12740
Solyc07g056250.3	A1_drought	A1_ck	1.66765	11.1159	6.39178	-2.73786	0.909183	-3.01134	0.00260093	0.0144202	GDSL esterase/lipase (AHRD V3.3 *** A0A1J3J8D5_NOCCA)
Solyc12g006000.1	A1_drought	A1_ck	0.833825	9.10835	4.97109	-3.45162	1.14671	-3.01002	0.00261229	0.0144669	Clathrin coat assembly protein (AHRD V3.3 *** A0A1U8E4Q4_CAPAN)
Solyc03g112440.1	A1_drought	A1_ck	12.2911	1.57653	6.9338	2.954	0.983603	3.00325	0.00267116	0.0147411	Oleosin (AHRD V3.3 *** A0A2G3A1E3_CAPAN)
Solyc10g084840.2	A1_drought	A1_ck	0.570712	8.72385	4.64728	-3.96498	1.32102	-3.00145	0.00268699	0.0148157	Thaumatin-like protein (AHRD V3.3 *** A0A2G2VUW4_CAPBA)
Solyc04g078090.3	A1_drought	A1_ck	17.7289	4.35599	11.0425	2.0238	0.675513	2.99594	0.002736	0.0150625	Acyl-CoA-binding domain-containing protein 2 (AHRD V3.3 *** A0A2G2X1M3_CAPBA)
Solyc05g050090.4	A1_drought	A1_ck	1.66765	11.1268	6.39723	-2.73889	0.914913	-2.9936	0.00275704	0.0151359	Delta(8)-fatty-acid desaturase (AHRD V3.3 *** A0A2G2WSR6_CAPBA)
Solyc10g049870.1	A1_drought	A1_ck	0.833825	9.08557	4.9597	-3.44889	1.15247	-2.99261	0.00276601	0.0151758	Zinc finger protein (AHRD V3.3 *** A0A200QZQ7_9MAGN)
Solyc07g055270.1	A1_drought	A1_ck	3.3353	14.6782	9.00674	-2.13904	0.714999	-2.99167	0.00277457	0.0152086	DUF1685 family protein (AHRD V3.3 *** AT2G42760.1)
Solyc04g081960.1	A1_drought	A1_ck	15.6521	3.16493	9.40851	2.30135	0.770593	2.98646	0.00282224	0.0154221	Syringolide-induced protein 14-1-1 (AHRD V3.3 *** A0A2K3M7L2_TRIPR)
Solyc06g084420.1	A1_drought	A1_ck	1.38345	10.3222	5.85282	-2.89639	0.972432	-2.9785	0.00289658	0.0157797	Leucine-rich repeat receptor-like kinase (AHRD V3.3 *** A0A0K9PKL2_ZOSMR)
Solyc02g080190.3	A1_drought	A1_ck	1.38345	10.345	5.86421	-2.89876	0.974705	-2.97399	0.00293959	0.0159894	Nuclear transport factor 2 (AHRD V3.3 *** A0A2G3A947_CAPAN)
Solyc07g150110.1	A1_drought	A1_ck	11.1052	1.19106	6.14811	3.22141	1.08405	2.97164	0.00296209	0.016092	Unknown protein
Solyc08g008080.1	A1_drought	A1_ck	1.40454	10.3113	5.85791	-2.88743	0.972253	-2.96984	0.00297956	0.016172	RING/U-box superfamily protein (AHRD V3.3 *-* Q3EAE6_ARATH)
Solyc05g006130.4	A1_drought	A1_ck	11.0818	1.19106	6.13641	3.21896	1.08427	2.96877	0.00298993	0.0162134	RNA helicase DEAD17
Solyc04g011810.1	A1_drought	A1_ck	1.40454	10.3331	5.86882	-2.8896	0.976674	-2.95861	0.00309029	0.0167014	Glutaredoxin (AHRD V3.3 *** A0A1L7MRR3_SOLPI)
Solyc11g008540.3	A1_drought	A1_ck	1.93076	11.5142	6.72249	-2.57059	0.869641	-2.95592	0.00311741	0.0168325	Dicer-like 2b
Solyc05g006120.3	A1_drought	A1_ck	13.5364	2.38212	7.95927	2.50841	0.848645	2.95578	0.0031188	0.0168349	DNA polymerase lambda-like protein (AHRD V3.3 *** A0A2K3P2F9_TRIPR)
Solyc04g045600.4	A1_drought	A1_ck	3.04878	13.8845	8.46662	-2.1862	0.741673	-2.94766	0.00320189	0.0172204	Protein kinase superfamily protein (AHRD V3.3 *** F4JTH2_ARATH)
Solyc09g009540.4	A1_drought	A1_ck	1.95417	11.537	6.74558	-2.56571	0.872509	-2.94062	0.00327561	0.0175741	Alpha/beta-Hydrolases superfamily protein (AHRD V3.3 *** A0A2U1QP59_ARTAN)
Solyc01g150101.1	A1_drought	A1_ck	0.286516	6.74901	3.51776	-4.49863	1.53247	-2.93553	0.00332974	0.0178246	Basic helix-loop-helix (BHLH) DNA-binding superfamily protein (AHRD V3.3 *-* A0A1P8ASG1_ARATH)
Solyc04g050950.3	A1_drought	A1_ck	0.286516	6.74901	3.51776	-4.49863	1.53247	-2.93553	0.00332974	0.0178246	Sn-1 protein (AHRD V3.3 *** Q42393_CAPAN)
Solyc03g006410.3	A1_drought	A1_ck	0.833825	8.74566	4.78974	-3.39158	1.15537	-2.93548	0.00333034	0.0178246	PDDEXK-like protein (AHRD V3.3 *** A0A2U1QIN2_ARTAN)
Solyc11g069730.1	A1_drought	A1_ck	0.263113	6.74901	3.50606	-4.49863	1.53328	-2.93399	0.00334631	0.0178886	BnaA04g16200D protein (AHRD V3.3 *-* A0A078H164_BRANA)
Solyc02g080220.3	A1_drought	A1_ck	0.833825	8.72288	4.77835	-3.38878	1.15501	-2.93399	0.00334634	0.0178886	Pectinesterase (AHRD V3.3 *** A0A2G2VBJ7_CAPBA)
Solyc05g006730.4	A1_drought	A1_ck	0.833825	8.72288	4.77835	-3.38878	1.15501	-2.93399	0.00334634	0.0178886	Glutathione S-transferase (AHRD V3.3 *** A0A200QY01_9MAGN)
Solyc02g069930.1	A1_drought	A1_ck	1.66765	10.7304	6.19904	-2.68652	0.916579	-2.93102	0.00337847	0.0180418	Alpha/beta-Hydrolases superfamily protein (AHRD V3.3 *** Q9LFQ7_ARATH)
Solyc09g014940.3	A1_drought	A1_ck	1.12034	9.56313	5.34173	-3.10081	1.05795	-2.93097	0.00337907	0.0180418	wound-induced protein 1-like (AHRD V3.3 *** A0A2I4HKI2_9ROSI)
Solyc01g108513.1	A1_drought	A1_ck	13.3389	2.38212	7.8605	2.48548	0.848215	2.93025	0.00338694	0.0180783	Alpha/beta-Hydrolases superfamily protein (AHRD V3.3 *** A0A2U1KK17_ARTAN)
Solyc12g100340.1	A1_drought	A1_ck	0.833825	8.71198	4.7729	-3.38744	1.15733	-2.92695	0.00342305	0.0182161	serine/arginine-rich SC35-like splicing factor SCL30A (AHRD V3.3 *-* A0A2I4GQ02_9ROSI)
Solyc02g079710.4	A1_drought	A1_ck	10.8186	1.19106	6.00485	3.18393	1.08821	2.92586	0.00343511	0.0182638	S receptor kinase (AHRD V3.3 *** A4UWL9_BRANA)
Solyc10g054900.2	A1_drought	A1_ck	13.3669	2.38212	7.87452	2.48789	0.850441	2.92541	0.00344	0.0182789	Proline-rich protein (AHRD V3.3 *** Q9M6T7_NICGL)
Solyc10g011925.1	A1_drought	A1_ck	10.269	0.805591	5.5373	3.68945	1.26325	2.9206	0.00349359	0.0185358	Phenylalanine ammonia-lyase (AHRD V3.3 *** A0A2G3BJ62_CAPCH)
Solyc07g150104.1	A1_drought	A1_ck	12.4629	1.98478	7.22383	2.65161	0.910146	2.91339	0.00357533	0.0189354	early nodulin-like protein 1 (AHRD V3.3 *** A0A2I4F529_9ROSI)
Solyc01g096260.4	A1_drought	A1_ck	0	4.76424	2.38212	-4.958	1.70795	-2.90289	0.00369739	0.0195293	NAD-dependent protein deacetylase HST1-like protein (AHRD V3.3 *** AT2G46640.2)
Solyc01g105920.3	A1_drought	A1_ck	0	4.76424	2.38212	-4.958	1.70795	-2.90289	0.00369739	0.0195293	Beta myrcene/limonene synthase (AHRD V3.3 *** G1JUH4_SOLLC)
Solyc03g097430.1	A1_drought	A1_ck	0	4.76424	2.38212	-4.958	1.70795	-2.90289	0.00369739	0.0195293	DUF4408 domain-containing protein (AHRD V3.3 *-* A0A1Q3CQ79_CEPFO)
Solyc07g018240.1	A1_drought	A1_ck	0	4.76424	2.38212	-4.958	1.70795	-2.90289	0.00369739	0.0195293	elongation of fatty acids protein 3-like (AHRD V3.3 *** A0A2I4E461_9ROSI)
Solyc07g055950.3	A1_drought	A1_ck	0	4.76424	2.38212	-4.958	1.70795	-2.90289	0.00369739	0.0195293	Protodermal factor 1 (AHRD V3.3 *-* A0A2G2YIY2_CAPAN)
Solyc02g032840.1	A1_drought	A1_ck	0.833825	8.76748	4.80065	-3.39428	1.16948	-2.90238	0.00370333	0.0195549	Unknown protein
Solyc01g087540.4	A1_drought	A1_ck	2.78799	13.1244	7.95621	-2.23769	0.772382	-2.89712	0.00376603	0.0198681	DUF642 domain-containing protein (AHRD V3.3 *** A0A1Q3AUQ6_CEPFO)
Solyc03g059270.4	A1_drought	A1_ck	2.76459	13.067	7.91579	-2.23852	0.772807	-2.89661	0.00377217	0.0198942	Zinc finger protein (AHRD V3.3 *** A0A200QA40_9MAGN)
Solyc06g069000.3	A1_drought	A1_ck	0	4.78702	2.39351	-4.96351	1.7154	-2.8935	0.00380978	0.0200512	GPI-anchored protein (AHRD V3.3 *** AT3G18050.1)
Solyc11g011740.1	A1_drought	A1_ck	0	4.77514	2.38757	-4.96063	1.71564	-2.89141	0.0038352	0.0201729	Ethylene-responsive transcription factor (AHRD V3.3 *** F1DGA5_COFAR)
Solyc03g020040.3	A1_drought	A1_ck	0	4.75333	2.37667	-4.95538	1.71611	-2.88757	0.00388231	0.0203965	Proteinase inhibitor type-2 (AHRD V3.3 *** A0A2G3AW51_CAPCH)
Solyc03g114530.4	A1_drought	A1_ck	0	4.74146	2.37073	-4.95248	1.71635	-2.88546	0.00390837	0.020503	Strictosidine synthase (AHRD V3.3 *** A0A346A6F4_GELSE)
Solyc03g115540.2	A1_drought	A1_ck	0	4.74146	2.37073	-4.95248	1.71635	-2.88546	0.00390837	0.020503	bHLH transcription factor 024
Solyc06g084090.4	A1_drought	A1_ck	0	4.74146	2.37073	-4.95248	1.71635	-2.88546	0.00390837	0.020503	Histone H2A (AHRD V3.3 *** A0A2G3CCJ9_CAPCH)
Solyc01g006820.2	A1_drought	A1_ck	2.76227	13.0907	7.92651	-2.24097	0.777446	-2.88248	0.00394564	0.020674	Unknown protein
Solyc03g019890.3	A1_drought	A1_ck	14.6989	3.16493	8.93193	2.21289	0.768081	2.88107	0.00396327	0.020748	beta-galactosidase 7
Solyc09g098080.4	A1_drought	A1_ck	5.57366	0	2.78683	4.66856	1.62173	2.87875	0.00399253	0.0208888	Glycosyltransferase (AHRD V3.3 *** Q94IF2_TOBAC)
Solyc02g070390.3	A1_drought	A1_ck	13.8908	2.77946	8.33514	2.32155	0.806823	2.8774	0.00400968	0.0209662	protein PLASTID TRANSCRIPTIONALLY ACTIVE 12 (AHRD V3.3 *** A0A2I4GUX2_9ROSI)
Solyc11g056620.3	A1_drought	A1_ck	11.3894	1.57653	6.48294	2.84561	0.990001	2.87435	0.00404854	0.0211506	hypothetical protein (AHRD V3.3 *-* AT4G12070.1)
Solyc01g108560.4	A1_drought	A1_ck	5.57598	0	2.78799	4.66907	1.62462	2.87394	0.00405388	0.0211723	Alpha/beta-Hydrolases superfamily protein (AHRD V3.3 *** A0A2U1KC75_ARTAN)
Solyc04g054790.2	A1_drought	A1_ck	0.810422	8.71198	4.7612	-3.39985	1.18388	-2.87178	0.00408162	0.0212983	UPSTREAM OF FLC protein (DUF966) (AHRD V3.3 *-* Q8GYT8_ARATH)
Solyc02g081730.3	A1_drought	A1_ck	3.04878	13.499	8.27389	-2.14525	0.747432	-2.87016	0.00410258	0.0213951	3beta-hydroxysteroid-dehydrogenase/decarboxylase isoform 1 (AHRD V3.3 *** A0A2G2V0L0_CAPBA)
Solyc01g095140.4	A1_drought	A1_ck	11.387	1.59931	6.49317	2.83954	0.989525	2.8696	0.00410993	0.0214144	Desiccation protectant protein Lea14-like protein (AHRD V3.3 *** A0A2G3BT76_CAPCH)
Solyc05g013010.3	A1_drought	A1_ck	0.549628	7.95195	4.25079	-3.84337	1.34253	-2.86278	0.00419939	0.02181	Sulfotransferase (AHRD V3.3 *** A0A2I4HG22_9ROSI)
Solyc09g018440.2	A1_drought	A1_ck	0.549628	7.95195	4.25079	-3.84337	1.34253	-2.86278	0.00419939	0.02181	gamma-interferon-inducible lysosomal thiol reductase-like (AHRD V3.3 *-* A0A2I4F2F4_9ROSI)
Solyc06g071030.3	A1_drought	A1_ck	0.570712	7.92917	4.24994	-3.82678	1.33968	-2.85649	0.00428353	0.0222079	isochorismate synthase
Solyc06g069850.3	A1_drought	A1_ck	1.09694	9.11926	5.1081	-3.04429	1.06602	-2.85576	0.00429341	0.0222461	R2R3MYB transcription factor 30
Solyc08g008110.2	A1_drought	A1_ck	3.57501	14.6554	9.11521	-2.02924	0.711985	-2.85011	0.00437041	0.0225855	1-aminocyclopropane-1-carboxylate synthase (AHRD V3.3 *-* Q9SAZ4_SOLLC)
Solyc02g089880.4	A1_drought	A1_ck	15.2696	3.57318	9.42141	2.09578	0.735419	2.84978	0.004375	0.0226027	Hexosyltransferase (AHRD V3.3 *** A0A1U8G2N1_CAPAN)
Solyc05g051780.4	A1_drought	A1_ck	2.49916	12.3188	7.409	-2.30119	0.807883	-2.84841	0.00439377	0.0226798	Gamma-glutamyltranspeptidase 1 (AHRD V3.3 *** A0A2G2WRQ3_CAPBA),Pfam:PF01019
Solyc10g150105.1	A1_drought	A1_ck	3.0511	13.4653	8.25821	-2.1422	0.752341	-2.84737	0.00440815	0.0227474	Bifunctional polymyxin resistance protein, ArnA (AHRD V3.3 *** A0A2U1N595_ARTAN)
Solyc01g057260.4	A1_drought	A1_ck	0.833825	8.34832	4.59107	-3.32446	1.16793	-2.84645	0.004421	0.0228004	Transmembrane protein, putative (DUF247) (AHRD V3.3 *** F4IZB4_ARATH)
Solyc12g044820.3	A1_drought	A1_ck	0.833825	8.31464	4.57423	-3.32014	1.16741	-2.84402	0.00445485	0.0229416	ABC transporter C family member 8 (AHRD V3.3 *** A0A2G2W0I8_CAPBA)
Solyc02g071710.3	A1_drought	A1_ck	1.66765	10.3103	5.98898	-2.62973	0.927065	-2.83662	0.00455945	0.0233715	GDSL esterase/lipase At1g29670-like (AHRD V3.3 *** A0A1U8FLP2_CAPAN)
Solyc05g012030.1	A1_drought	A1_ck	1.66765	10.3103	5.98898	-2.62973	0.927065	-2.83662	0.00455945	0.0233715	protein BIG GRAIN 1-like E (AHRD V3.3 *** A0A2I4H8F0_9ROSI)
Solyc03g095810.3	A1_drought	A1_ck	0.284196	6.35167	3.31793	-4.4111	1.55511	-2.83651	0.0045609	0.0233721	Protein trichome birefringence-like 32 (AHRD V3.3 *** A0A2G3C6N9_CAPCH)
Solyc04g058170.1	A1_drought	A1_ck	0.857228	8.72192	4.78957	-3.37561	1.19028	-2.83597	0.00456871	0.0233918	Calcium-dependent protein kinase (AHRD V3.3 *-* B2KTA9_WHEAT)
Solyc05g050220.3	A1_drought	A1_ck	15.2041	3.57318	9.38862	2.09088	0.73876	2.83026	0.00465104	0.0237516	Common plant regulatory factor 1 (AHRD V3.3 *** A0A1U8DT23_CAPAN)
Solyc09g092420.2	A1_drought	A1_ck	9.70062	0.782811	5.24172	3.61587	1.27782	2.82971	0.00465905	0.0237734	Amino acid/polyamine transporter I (AHRD V3.3 *** A0A200R6T7_9MAGN)
Solyc01g095560.3	A1_drought	A1_ck	3.31422	13.9072	8.61073	-2.06481	0.729841	-2.82912	0.0046676	0.0238086	Unknown protein
Solyc02g069910.2	A1_drought	A1_ck	3.3353	13.9063	8.62079	-2.06043	0.728408	-2.82867	0.00467422	0.0238355	Unknown protein
Solyc02g038690.1	A1_drought	A1_ck	0.284196	6.32889	3.30654	-4.40707	1.55827	-2.82819	0.00468121	0.0238643	Histone H2B (AHRD V3.3 *** A0A078K3Z1_BRANA)
Solyc07g045200.1	A1_drought	A1_ck	13.7995	2.75668	8.27811	2.31817	0.822243	2.81933	0.00481241	0.0244768	Serine-rich protein-like protein (AHRD V3.3 *-* Q9FKU6_ARATH)
Solyc09g008250.4	A1_drought	A1_ck	1.66997	10.3222	5.99608	-2.63017	0.93505	-2.81287	0.00491019	0.0249312	blind-like1
Solyc03g098640.4	A1_drought	A1_ck	11.9179	1.98478	6.95134	2.58687	0.920258	2.81103	0.00493829	0.0250595	Peroxisomal membrane MPV17/PMP22-like protein (AHRD V3.3 *-* A8J1X1_CHLRE)
Solyc01g080290.3	A1_drought	A1_ck	2.23836	11.5014	6.86987	-2.36815	0.843898	-2.8062	0.00501293	0.0253873	AWPM-19-like family protein (AHRD V3.3 *** Q8LG79_ARATH)
Solyc02g083630.3	A1_drought	A1_ck	1.38345	9.51757	5.45051	-2.77982	0.991777	-2.80287	0.00506504	0.0256146	Ascorbate peroxidase (AHRD V3.3 *** Q39780_GOSHI)
Solyc02g094330.3	A1_drought	A1_ck	1.40454	9.52847	5.46651	-2.77286	0.989856	-2.80128	0.00509001	0.0257261	Pollen Ole e 1 allergen and extensin family protein (AHRD V3.3 *** F4JEV5_ARATH),Pfam:PF01190
Solyc11g021360.3	A1_drought	A1_ck	5.28947	0	2.64473	4.59328	1.64196	2.79743	0.00515106	0.0259606	Unknown protein
Solyc03g034100.4	A1_drought	A1_ck	5.28715	0	2.64357	4.59274	1.64196	2.7971	0.00515629	0.0259721	ovate family protein 6
Solyc06g072060.1	A1_drought	A1_ck	0.284196	6.31702	3.30061	-4.40489	1.57498	-2.79679	0.00516132	0.0259827	Transmembrane protein, putative (DUF 3339) (AHRD V3.3 *** Q8LBX6_ARATH)
Solyc11g071640.3	A1_drought	A1_ck	1.40454	9.5166	5.46057	-2.7715	0.991816	-2.79437	0.00520008	0.0261704	Glycosyl hydrolase family protein (AHRD V3.3 *** A0A1P8BG25_ARATH)
Solyc08g077410.4	A1_drought	A1_ck	7.50442	0.408248	3.95634	4.13642	1.48159	2.79188	0.00524026	0.0263576	Cytochrome c oxidase (AHRD V3.3 *** A0A200PLW7_9MAGN)
Solyc01g111350.3	A1_drought	A1_ck	7.50442	0.385469	3.94495	4.13642	1.48223	2.79068	0.00525979	0.0264333	Major facilitator superfamily protein (AHRD V3.3 *** Q9SW40_ARATH)
Solyc08g077910.3	A1_drought	A1_ck	9.45859	0.793717	5.12615	3.57453	1.28145	2.78944	0.00527997	0.0265122	Expansin-like B1 (AHRD V3.3 *** A0A2G2VI71_CAPBA)
Solyc02g068730.3	A1_drought	A1_ck	14.1305	3.16493	8.64773	2.15632	0.774499	2.78415	0.00536681	0.0268872	60 kDa chaperonin (AHRD V3.3 *** B2IXD2_NOSP7)
Solyc01g079580.3	A1_drought	A1_ck	1.09694	8.74566	4.9213	-2.98304	1.07217	-2.78225	0.00539833	0.0270145	Tetratricopeptide repeat (TPR)-like superfamily protein (AHRD V3.3 *** A0A2U1LZR6_ARTAN)
Solyc01g096360.3	A1_drought	A1_ck	1.09694	8.74566	4.9213	-2.98304	1.07217	-2.78225	0.00539833	0.0270145	Rho GTPase-activating protein 3 (AHRD V3.3 *** A0A2G2YYE8_CAPAN)
Solyc01g102980.3	A1_drought	A1_ck	1.09694	8.74566	4.9213	-2.98304	1.07217	-2.78225	0.00539833	0.0270145	zinc-finger homeodomain protein 4 (AHRD V3.3 *** A0A2I4EEG0_9ROSI)
Solyc10g081340.1	A1_drought	A1_ck	1.09694	8.74566	4.9213	-2.98304	1.07217	-2.78225	0.00539833	0.0270145	protein PHYTOCHROME KINASE SUBSTRATE 4 (AHRD V3.3 *** A0A2I4E5I9_9ROSI)
Solyc03g121870.3	A1_drought	A1_ck	10.0036	1.19106	5.59732	3.07045	1.10392	2.7814	0.0054125	0.0270778	Methyltransferase-like protein (AHRD V3.3 *** A0A2G3D0I7_CAPCH),Pfam:PF13489
Solyc03g007310.3	A1_drought	A1_ck	1.95417	10.6968	6.32546	-2.45815	0.884482	-2.77919	0.00544941	0.0272394	Abscisic acid receptor PYL8 (AHRD V3.3 *** A0A2G3CWW8_CAPCH)
Solyc09g014240.4	A1_drought	A1_ck	3.04878	13.1353	8.09206	-2.10483	0.757538	-2.77852	0.0054607	0.0272881	Laccase (AHRD V3.3 *** K4CRQ1_SOLLC)
Solyc04g008230.3	A1_drought	A1_ck	1.09694	8.73379	4.91536	-2.98162	1.0746	-2.77463	0.00552652	0.0275703	Pectin lyase-like superfamily protein (AHRD V3.3 *** A0A2U1PE89_ARTAN)
Solyc09g091810.1	A1_drought	A1_ck	0.570712	7.53182	4.05127	-3.75231	1.35256	-2.77423	0.00553318	0.027588	Unknown protein
Solyc12g088420.2	A1_drought	A1_ck	13.3669	2.77946	8.07319	2.26537	0.816722	2.77374	0.00554164	0.0276224	Peroxisomal membrane 22 kDa (Mpv17/PMP22) family protein (AHRD V3.3 *** A0A2U1NNX3_ARTAN)
Solyc12g045037.1	A1_drought	A1_ck	1.12034	8.74566	4.933	-2.97258	1.07174	-2.7736	0.00554402	0.0276265	Omega-6 fatty acid desaturase (AHRD V3.3 *** Q461Q1_HEVBR)
Solyc07g053225.1	A1_drought	A1_ck	2.23836	11.538	6.88816	-2.3714	0.85597	-2.77043	0.00559824	0.0278653	Unknown protein
Solyc04g011840.1	A1_drought	A1_ck	2.24068	11.4677	6.85419	-2.36429	0.853726	-2.76937	0.00561642	0.0279401	Glutaredoxin (AHRD V3.3 *** A0A1L7MRR3_SOLPI)
Solyc08g067250.4	A1_drought	A1_ck	1.09694	8.7001	4.89852	-2.97752	1.07615	-2.76682	0.00566062	0.0280979	DNA cross-link repair protein SNM1 (AHRD V3.3 *** A0A2I4EZZ1_9ROSI)
Solyc07g007400.3	A1_drought	A1_ck	10.7952	1.57653	6.18588	2.76942	1.00095	2.76681	0.00566083	0.0280979	Leucine-rich repeat-like protein (AHRD V3.3 *-* Q6K620_ORYSJ)
Solyc01g107890.3	A1_drought	A1_ck	0.833825	7.94007	4.38695	-3.25261	1.1778	-2.76161	0.0057518	0.0285094	Filament-like plant protein 7 (AHRD V3.3 *** A0A314KPZ1_NICAT)
Solyc01g101260.2	A1_drought	A1_ck	0	4.37877	2.18938	-4.83552	1.75142	-2.76092	0.00576394	0.0285376	hypothetical protein (AHRD V3.3 --* AT5G26620.1)
Solyc06g065073.1	A1_drought	A1_ck	0	4.37877	2.18938	-4.83552	1.75142	-2.76092	0.00576394	0.0285376	Proteinase inhibitor type-2 (AHRD V3.3 *-* A0A2G2XU31_CAPAN)
Solyc06g069300.1	A1_drought	A1_ck	0	4.37877	2.18938	-4.83552	1.75142	-2.76092	0.00576394	0.0285376	Protein MIZU-KUSSEI 1 (AHRD V3.3 *** A0A2G2WLS1_CAPBA)
Solyc07g065110.1	A1_drought	A1_ck	0	4.37877	2.18938	-4.83552	1.75142	-2.76092	0.00576394	0.0285376	Bifunctional inhibitor/plant lipid transfer protein/seed storage helical domain containing protein (AHRD V3.3 *** A0A2P5G019_TREOI)
Solyc01g103650.3	A1_drought	A1_ck	0.833825	7.92917	4.3815	-3.25116	1.17764	-2.76075	0.00576691	0.0285443	Alpha/beta-Hydrolases superfamily protein (AHRD V3.3 *** Q9XID7_ARATH)
Solyc06g068040.3	A1_drought	A1_ck	0	4.36689	2.18345	-4.83237	1.75177	-2.75857	0.00580547	0.0286871	Pectin lyase-like superfamily protein (AHRD V3.3 *** A0A2U1NJW4_ARTAN)
Solyc09g008320.4	A1_drought	A1_ck	0	4.36689	2.18345	-4.83237	1.75177	-2.75857	0.00580547	0.0286871	Xyloglucan endotransglucosylase/hydrolase (AHRD V3.3 *** A0A1U8EG04_CAPAN)
Solyc10g084590.2	A1_drought	A1_ck	0	4.36689	2.18345	-4.83237	1.75177	-2.75857	0.00580547	0.0286871	Cytochrome (AHRD V3.3 *** A0A1U8F0H8_CAPAN)
Solyc06g066840.3	A1_drought	A1_ck	0	4.35599	2.17799	-4.82951	1.7521	-2.75642	0.00584383	0.0288043	2-oxoglutarate (2OG) and Fe(II)-dependent oxygenase superfamily protein (AHRD V3.3 *** A0A2U1LXD5_ARTAN)
Solyc08g066360.3	A1_drought	A1_ck	0.833825	7.91729	4.37556	-3.24954	1.17999	-2.75388	0.00588928	0.028988	Malic enzyme (AHRD V3.3 *** A0A2G2W5J3_CAPBA)
Solyc01g110660.4	A1_drought	A1_ck	0.833825	7.96382	4.39882	-3.25584	1.18392	-2.75006	0.00595849	0.0292717	Auxin-responsive protein SAUR21 (AHRD V3.3 *** A0A2G2XNG0_CAPBA)
Solyc03g111710.3	A1_drought	A1_ck	0	4.36786	2.18393	-4.83267	1.75973	-2.74626	0.00602788	0.0295715	BTB/POZ and TAZ domain-containing protein 2 (AHRD V3.3 *** A0A2G2X8F9_CAPBA)
Solyc12g099590.1	A1_drought	A1_ck	0.284196	5.9662	3.1252	-4.32015	1.57384	-2.74497	0.0060516	0.0296797	hypothetical protein (AHRD V3.3 *** AT1G63310.1)
Solyc08g014190.4	A1_drought	A1_ck	0.284196	5.94342	3.11381	-4.31588	1.57378	-2.74237	0.00609981	0.029883	Geraniol 8-hydroxylase (AHRD V3.3 *** A0A1U8G9M4_CAPAN)
Solyc01g093990.3	A1_drought	A1_ck	1.95417	10.7295	6.34182	-2.46123	0.897669	-2.7418	0.0061104	0.0299266	Glyoxylate/hydroxypyruvate reductase HPR3 (AHRD V3.3 *** A0A2G3AGX8_CAPAN)
Solyc07g014730.3	A1_drought	A1_ck	7.24363	0.397343	3.82049	4.08481	1.49404	2.73407	0.00625559	0.0305616	Phospholipase A2-alpha (AHRD V3.3 *** A0A2G2WBQ3_CAPBA)
Solyc04g082450.3	A1_drought	A1_ck	14.727	3.5613	9.14414	2.04518	0.748203	2.73345	0.00626746	0.0306027	Integral membrane protein hemolysin-III-like protein (AHRD V3.3 *** A0A2K3N7X1_TRIPR)
Solyc08g078160.3	A1_drought	A1_ck	9.7217	1.19106	5.45638	3.02931	1.10862	2.73251	0.00628529	0.0306644	Oleosin (AHRD V3.3 *** A0A1U8GG58_CAPAN)
Solyc03g121240.1	A1_drought	A1_ck	12.1998	2.38212	7.29095	2.35735	0.862964	2.73169	0.00630104	0.0307243	Transcription factor HEC2 (AHRD V3.3 *** A0A2G2WPZ2_CAPBA)
Solyc10g081010.3	A1_drought	A1_ck	2.21728	11.0822	6.64975	-2.32132	0.850121	-2.73057	0.00632246	0.0308033	Hydroxyproline-rich glycoprotein family protein (AHRD V3.3 *** Q0WVC6_ARATH)
Solyc01g080890.2	A1_drought	A1_ck	2.78799	12.3416	7.56481	-2.14845	0.787047	-2.72977	0.00633795	0.0308702	hypothetical protein (AHRD V3.3 -** AT1G32460.1)
Solyc01g006320.4	A1_drought	A1_ck	2.23836	11.1159	6.67714	-2.31851	0.849914	-2.72794	0.00637312	0.031033	Late embryogenesis abundant (LEA) hydroxyproline-rich glycoprotein family (AHRD V3.3 *** Q9LJT9_ARATH)
Solyc02g085937.1	A1_drought	A1_ck	2.50147	11.8551	7.17829	-2.2474	0.828534	-2.7125	0.00667769	0.0324042	Complex 1 LYR protein (AHRD V3.3 *** A0A2U1NHM6_ARTAN)
Solyc06g069370.4	A1_drought	A1_ck	3.04878	12.6934	7.87109	-2.05687	0.758847	-2.71053	0.00671767	0.0325607	bHLH transcription factor 046
Solyc09g007660.1	A1_drought	A1_ck	1.40454	9.12023	5.26238	-2.71002	1.00029	-2.70924	0.0067438	0.0326584	Fasciclin-like arabinogalactan protein 11 (AHRD V3.3 *** A0A2G3BJB8_CAPCH)
Solyc11g020630.1	A1_drought	A1_ck	1.66533	9.96047	5.8129	-2.57894	0.953861	-2.70369	0.00685747	0.0331524	Benzyl alcohol O-benzoyltransferase (AHRD V3.3 *-* A0A2U1M7U4_ARTAN)
Solyc08g080860.4	A1_drought	A1_ck	1.95417	10.3341	6.14412	-2.40704	0.892222	-2.6978	0.00697986	0.033691	patatin-like phospholipase domain protein (AHRD V3.3 *-* AT1G76980.1)
Solyc10g008200.4	A1_drought	A1_ck	0.549628	7.14636	3.84799	-3.69	1.36843	-2.69652	0.0070069	0.0337938	Tyrosine aminotransferase (AHRD V3.3 *** A0A2G2XHT7_CAPBA)
Solyc03g095600.1	A1_drought	A1_ck	1.93076	10.3331	6.13193	-2.41423	0.895752	-2.6952	0.00703461	0.0338906	KIP1-like (AHRD V3.3 *-* A0A200R3P8_9MAGN)
Solyc09g057960.1	A1_drought	A1_ck	0.854909	7.95195	4.40343	-3.24219	1.20496	-2.6907	0.00713029	0.0342802	Cysteine-rich receptor-like protein kinase (AHRD V3.3 *-* A0A2K3KZ48_TRIPR)
Solyc02g085400.3	A1_drought	A1_ck	1.09694	8.34832	4.72263	-2.9161	1.08521	-2.68712	0.007207	0.0345987	Sulfite exporter TauE/SafE family protein (AHRD V3.3 *** A0A2U1KY14_ARTAN)
Solyc10g079750.2	A1_drought	A1_ck	1.09694	8.32554	4.71124	-2.91319	1.08482	-2.68542	0.00724382	0.0347566	BTB/POZ ankyrin repeat protein (AHRD V3.3 *** G3LSH3_LOTJA)
Solyc09g072690.1	A1_drought	A1_ck	0.570712	7.13448	3.8526	-3.67373	1.36888	-2.68375	0.00728019	0.0348744	Cation/calcium exchanger 1 (AHRD V3.3 *** A0A2G2ZWJ1_CAPAN)
Solyc05g052230.1	A1_drought	A1_ck	0.547309	7.18004	3.86368	-3.69678	1.37805	-2.68262	0.00730484	0.0349546	Unknown protein
Solyc10g085280.1	A1_drought	A1_ck	11.939	2.38212	7.16055	2.32575	0.867673	2.68045	0.00735236	0.0351441	UDP-glycosyltransferase 76E1 (AHRD V3.3 *** U76E1_SOLLC)
Solyc08g061250.3	A1_drought	A1_ck	12.7705	2.79037	7.78043	2.19844	0.821017	2.6777	0.00741289	0.0353689	Receptor-like serine/threonine-protein kinase (AHRD V3.3 *** A0A2G2W5C1_CAPBA)
Solyc11g012270.2	A1_drought	A1_ck	1.95185	10.3559	6.15386	-2.4099	0.900231	-2.67698	0.00742893	0.0354221	Rho GDP-dissociation inhibitor 1 (AHRD V3.3 *** A0A1U8EW97_CAPAN)
Solyc02g068140.3	A1_drought	A1_ck	1.66765	9.52847	5.59806	-2.51548	0.940328	-2.67511	0.00747047	0.0355933	Major facilitator superfamily protein (AHRD V3.3 *** A0A2U1PZJ0_ARTAN)
Solyc05g014300.1	A1_drought	A1_ck	8.902	0.782811	4.84241	3.49138	1.30559	2.67418	0.00749124	0.0356635	Unknown protein
Solyc05g006910.4	A1_drought	A1_ck	9.41178	1.19106	5.30142	2.98354	1.11582	2.67385	0.00749858	0.0356888	AMP deaminase (AHRD V3.3 *** A0A2G2VM22_CAPBA)
Solyc03g064010.4	A1_drought	A1_ck	0.833825	7.5546	4.19421	-3.18022	1.19052	-2.67128	0.00755617	0.0359339	Receptor protein kinase-like protein (AHRD V3.3 *** A0A2R6S230_ACTCH)
Solyc03g112540.4	A1_drought	A1_ck	0.833825	7.5546	4.19421	-3.18022	1.19052	-2.67128	0.00755617	0.0359339	NAD(P)-binding Rossmann-fold superfamily protein (AHRD V3.3 *** A0A2U1Q346_ARTAN)
Solyc03g034020.4	A1_drought	A1_ck	0.833825	7.5437	4.18876	-3.1787	1.19037	-2.67035	0.00757731	0.0360151	RING-type E3 ubiquitin transferase (AHRD V3.3 *** A0A2G3CL67_CAPCH)
Solyc04g079030.2	A1_drought	A1_ck	11.8899	2.38212	7.13599	2.32104	0.870499	2.66634	0.00766827	0.0363888	Glycosyltransferase (AHRD V3.3 *** V4NB36_EUTSA)
Solyc06g053620.4	A1_drought	A1_ck	0.833825	7.52092	4.17737	-3.17547	1.19329	-2.6611	0.00778851	0.0368409	phosphoenolpyruvate carboxylase kinase 2
Solyc11g032220.2	A1_drought	A1_ck	0.833825	7.53279	4.18331	-3.17715	1.19602	-2.65644	0.00789711	0.037265	12-oxophytodienoate reductase (AHRD V3.3 *** A0A2K3LPH4_TRIPR)
Solyc02g083520.2	A1_drought	A1_ck	1.64425	9.52847	5.58636	-2.52377	0.952314	-2.65014	0.00804574	0.0378353	self-pruning G-box protein
Solyc05g053000.1	A1_drought	A1_ck	11.8665	2.38212	7.12429	2.31876	0.875079	2.64978	0.00805452	0.0378665	AT-hook motif nuclear-localized protein (AHRD V3.3 *** A0A2G2WTS2_CAPBA)
Solyc03g115060.3	A1_drought	A1_ck	0.263113	5.54705	2.90508	-4.21633	1.59426	-2.6447	0.00817635	0.0384087	suppressor SRP40-like protein (AHRD V3.3 *-* AT2G03630.2)
Solyc04g008820.3	A1_drought	A1_ck	0.286516	5.58073	2.93362	-4.22308	1.59769	-2.64325	0.00821154	0.0385378	High mobility group B protein 7 (AHRD V3.3 *** A0A2G2X9D0_CAPBA)
Solyc05g046180.1	A1_drought	A1_ck	9.54293	1.19106	5.36699	2.99984	1.13654	2.63945	0.00830417	0.0388964	Unknown protein
Solyc03g120610.3	A1_drought	A1_ck	13.3623	3.18771	8.275	2.07039	0.785808	2.63472	0.00842056	0.0393782	Cytochrome c-type biogenesis protein (AHRD V3.3 *** A0A1U8FU75_CAPAN)
Solyc02g070240.3	A1_drought	A1_ck	12.4629	2.76759	7.61524	2.16826	0.825937	2.62521	0.00865957	0.040368	Zinc finger transcription factor 17
Solyc10g008960.1	A1_drought	A1_ck	11.6993	2.38212	7.0407	2.29551	0.874492	2.62497	0.00866569	0.0403859	Protein kinase domain (AHRD V3.3 *** A0A200QKV2_9MAGN)
Solyc01g105767.1	A1_drought	A1_ck	6.6706	0.397343	3.53397	3.96649	1.51263	2.62225	0.00873511	0.0406805	hydroxyproline-rich glycoprotein family protein (AHRD V3.3 *-* AT5G09530.1)
Solyc02g079200.1	A1_drought	A1_ck	2.50147	11.1278	6.81463	-2.15383	0.821669	-2.62129	0.00875969	0.0407811	ARM repeat superfamily protein (AHRD V3.3 *** O64785_ARATH)
Solyc05g053160.3	A1_drought	A1_ck	4.74216	0	2.37108	4.43527	1.69262	2.62035	0.00878391	0.0408744	AWPM-19-like family protein (AHRD V3.3 *** O23029_ARATH)
Solyc01g087770.4	A1_drought	A1_ck	1.93076	9.93672	5.93374	-2.35778	0.900287	-2.61892	0.00882076	0.0410114	Subtilisin-like protease (AHRD V3.3 *** O82777_SOLLC)
Solyc05g018510.3	A1_drought	A1_ck	2.50147	11.0941	6.79779	-2.15072	0.822769	-2.614	0.00894885	0.0415198	ABC transporter-like (AHRD V3.3 *** A0A200PN89_9MAGN)
Solyc05g008980.2	A1_drought	A1_ck	1.38345	8.71101	5.04723	-2.65272	1.01542	-2.61243	0.00899003	0.0416712	Protein kinase family protein (AHRD V3.3 *** A0A2U1MH78_ARTAN)
Solyc11g006270.2	A1_drought	A1_ck	10.842	1.99665	6.41935	2.4466	0.936683	2.61199	0.0090018	0.0416712	3-oxo-5-alpha-steroid 4-dehydrogenase (AHRD V3.3 *** A0A200PYH0_9MAGN)
Solyc02g030480.4	A1_drought	A1_ck	0	3.98143	1.99071	-4.69821	1.79886	-2.61177	0.00900738	0.0416712	Alcohol dehydrogenase superfamily (AHRD V3.3 *-* A0A200Q008_9MAGN)
Solyc02g078720.4	A1_drought	A1_ck	0	3.98143	1.99071	-4.69821	1.79886	-2.61177	0.00900738	0.0416712	multidrug resistance protein (AHRD V3.3 *** AT1G58007.4)
Solyc03g093360.3	A1_drought	A1_ck	0	3.98143	1.99071	-4.69821	1.79886	-2.61177	0.00900738	0.0416712	PLAT/LH2 domain (AHRD V3.3 *** A0A200QDT2_9MAGN)
Solyc03g121170.3	A1_drought	A1_ck	0	3.98143	1.99071	-4.69821	1.79886	-2.61177	0.00900738	0.0416712	GDSL esterase/lipase (AHRD V3.3 *** A0A2G3D0R1_CAPCH)
Solyc03g123390.4	A1_drought	A1_ck	0	3.98143	1.99071	-4.69821	1.79886	-2.61177	0.00900738	0.0416712	Alpha/beta-Hydrolases superfamily protein (AHRD V3.3 *** Q9LNR2_ARATH)
Solyc08g067940.3	A1_drought	A1_ck	0	3.98143	1.99071	-4.69821	1.79886	-2.61177	0.00900738	0.0416712	thionin-like protein 2 (AHRD V3.3 -** XP_021609289.1)
Solyc12g005680.3	A1_drought	A1_ck	0	3.98143	1.99071	-4.69821	1.79886	-2.61177	0.00900738	0.0416712	Potassium transporter (AHRD V3.3 *** Q5MWW0_CAPAN)
Solyc07g054460.4	A1_drought	A1_ck	9.98482	1.59931	5.79206	2.6501	1.01512	2.61063	0.00903761	0.0417783	H/ACA ribonucleoprotein complex non-core subunit NAF1 (AHRD V3.3 *-* A0A2I4DNL3_9ROSI)
Solyc06g008990.1	A1_drought	A1_ck	0	3.97052	1.98526	-4.69507	1.79932	-2.60935	0.00907131	0.0418904	Fantastic four-like protein (AHRD V3.3 *-* A0A2K3NF15_TRIPR)
Solyc10g054720.1	A1_drought	A1_ck	0	3.97052	1.98526	-4.69507	1.79932	-2.60935	0.00907131	0.0418904	Small auxin up-regulated RNA78
Solyc11g065760.2	A1_drought	A1_ck	0	3.97052	1.98526	-4.69507	1.79932	-2.60935	0.00907131	0.0418904	TK1-like deoxyribonucleoside kinase
Solyc02g092370.1	A1_drought	A1_ck	0	3.95865	1.97932	-4.69161	1.79982	-2.6067	0.00914188	0.0421452	Transcription factor GRAS (AHRD V3.3 *** A0A200QN05_9MAGN)
Solyc06g007890.3	A1_drought	A1_ck	0	3.95865	1.97932	-4.69161	1.79982	-2.6067	0.00914188	0.0421452	Gibberellin regulated protein (AHRD V3.3 *** A0A2U1LHI0_ARTAN)
Solyc06g035580.3	A1_drought	A1_ck	0	3.95865	1.97932	-4.69161	1.79982	-2.6067	0.00914188	0.0421452	Glucose-methanol-choline (GMC) oxidoreductase family protein (AHRD V3.3 *** A0A1P8BHC1_ARATH)
Solyc09g091050.4	A1_drought	A1_ck	9.96141	1.5884	5.77491	2.65034	1.01676	2.60665	0.00914316	0.0421452	C2 calcium-dependent membrane targeting (AHRD V3.3 *** A0A2U1PUT0_ARTAN)
Solyc03g095490.3	A1_drought	A1_ck	0.547309	6.74901	3.64816	-3.60915	1.38525	-2.60542	0.00917611	0.0422421	Leucine-rich repeat protein kinase family protein (AHRD V3.3 *** A0A061H0G0_THECC)
Solyc12g009820.2	A1_drought	A1_ck	0.547309	6.74901	3.64816	-3.60915	1.38525	-2.60542	0.00917611	0.0422421	Monogalactosyldiacylglycerol synthase 3, chloroplastic (AHRD V3.3 *** A0A2G2X4B3_CAPBA)
Solyc02g080450.1	A1_drought	A1_ck	0.570712	6.74901	3.65986	-3.59271	1.38226	-2.59916	0.00934523	0.0428868	hypothetical protein (AHRD V3.3 *-* AT4G04745.1)
Solyc05g009330.3	A1_drought	A1_ck	2.49916	11.1397	6.81941	-2.15554	0.831237	-2.59317	0.00950949	0.0435731	Fiber protein Fb34 (AHRD V3.3 *** B4FVT6_MAIZE)
Solyc04g076260.2	A1_drought	A1_ck	13.0336	3.16493	8.09926	2.03954	0.787718	2.58917	0.00962069	0.0440027	thionin-like protein (AHRD V3.3 *** AT5G64816.4)
Solyc06g007910.4	A1_drought	A1_ck	0	3.99233	1.99617	-4.70141	1.81997	-2.58323	0.00978799	0.044664	Gibberellin regulated protein (AHRD V3.3 *** A0A2U1PE48_ARTAN)
Solyc01g110670.3	A1_drought	A1_ck	2.76459	11.5133	7.13892	-2.05494	0.795808	-2.5822	0.00981717	0.0447856	Auxin-responsive protein SAUR21 (AHRD V3.3 *** A0A2G3BWF1_CAPCH)
Solyc06g007460.3	A1_drought	A1_ck	13.0734	3.16493	8.11919	2.04303	0.791326	2.58178	0.00982917	0.0448288	EPIDERMAL PATTERNING FACTOR-like protein 6 (AHRD V3.3 *** A0A2G2WHG3_CAPBA)
Solyc09g014750.1	A1_drought	A1_ck	8.40614	0.782811	4.59448	3.40705	1.3202	2.5807	0.00985997	0.0449461	Late embryogenesis abundant protein (AHRD V3.3 *** W0FHP9_9CARY)
Solyc01g112190.3	A1_drought	A1_ck	0.833825	7.14636	3.99009	-3.10062	1.20295	-2.57752	0.00995117	0.0453173	Plant regulator RWP-RK family protein, putative (AHRD V3.3 *** A0A061FD78_THECC)
Solyc06g065440.1	A1_drought	A1_ck	0.833825	7.14636	3.99009	-3.10062	1.20295	-2.57752	0.00995117	0.0453173	Zinc finger protein STOP1-like protein (AHRD V3.3 *** A0A2G2ZB75_CAPAN)
Solyc11g008810.2	A1_drought	A1_ck	0.833825	7.14636	3.99009	-3.10062	1.20295	-2.57752	0.00995117	0.0453173	Beta-hexosaminidase (AHRD V3.3 *** M1BC44_SOLTU)
Solyc08g075430.3	A1_drought	A1_ck	2.76459	11.4905	7.12753	-2.05291	0.796888	-2.57616	0.00999038	0.0454704	ABC transporter G family member 14 (AHRD V3.3 *** A0A2G3AG23_CAPAN)
gene	sampleA	sampleB	baseMeanA	baseMeanB	baseMean	log2FoldChange	lfcSE	stat	pvalue	padj	desc
Solyc01g081250.3	B4_drought	B4_ck	6247.28	60.3834	3153.83	6.69505	0.18086	37.0178	5.91373e-300	1.09386e-295	Glutathione S-transferase (AHRD V3.3 *** A0A200PVK3_9MAGN)
Solyc06g076560.2	B4_drought	B4_ck	7233.31	18.0476	3625.68	8.64774	0.252673	34.225	1.02754e-256	9.50319e-253	Class I heat shock protein (AHRD V3.3 *** A0A2K3M3P7_TRIPR)
Solyc06g076520.1	B4_drought	B4_ck	9986.92	125.285	5056.1	6.31807	0.189943	33.263	1.32467e-242	8.16749e-239	Class I heat shock protein (AHRD V3.3 *** A0A2K3M3P7_TRIPR)
Solyc11g066100.2	B4_drought	B4_ck	3756.3	56.4573	1906.38	6.0559	0.195198	31.0244	2.52516e-211	1.1677e-207	Heat shock protein 70 (AHRD V3.3 *** S8C6K2_9LAMI)
Solyc02g084850.3	B4_drought	B4_ck	4748.8	88.3574	2418.58	5.74952	0.186569	30.8171	1.54408e-208	5.71217e-205	Abscisic acid and environmental stress-inducible protein TAS14 (AHRD V3.3 --* TAS14_SOLLC)
Solyc06g036290.3	B4_drought	B4_ck	4807.54	17.6506	2412.59	8.08722	0.26946	30.0127	6.70136e-198	2.06592e-194	heat shock protein 90
Solyc09g015000.4	B4_drought	B4_ck	4254.85	34.5189	2144.68	6.94919	0.231662	29.9971	1.07115e-197	2.83045e-194	Class I heat shock protein (AHRD V3.3 *** A0A2K3KSJ8_TRIPR)
Solyc04g011440.4	B4_drought	B4_ck	2874.76	43.7536	1459.26	6.03559	0.205768	29.3319	4.06152e-189	9.39074e-186	ethylene-responsive heat shock protein cognate 70
Solyc02g070970.1	B4_drought	B4_ck	28.1479	2212.18	1120.16	-6.29928	0.217907	-28.9081	9.45319e-184	1.94284e-180	Chlorophyll a-b binding protein, chloroplastic (AHRD V3.3 *** A0A2G3A7J8_CAPAN)
Solyc02g071000.1	B4_drought	B4_ck	24.9078	2018.21	1021.56	-6.34486	0.223302	-28.4138	1.36716e-177	2.52883e-174	Chlorophyll a-b binding protein, chloroplastic (AHRD V3.3 *** A0A2G3A7J8_CAPAN)
Solyc09g008970.1	B4_drought	B4_ck	4163.74	14.399	2089.07	8.18401	0.288068	28.41	1.52048e-177	2.55676e-174	plant/protein (AHRD V3.3 *** AT3G10020.1)
Solyc06g076570.4	B4_drought	B4_ck	3752.53	18.4736	1885.5	7.67165	0.273267	28.0739	2.04274e-173	3.14871e-170	Class I heat shock protein (AHRD V3.3 *** A0A2K3M3P7_TRIPR)
Solyc02g070980.1	B4_drought	B4_ck	39.233	1562.79	801.009	-5.31772	0.196312	-27.0881	1.36027e-161	1.93546e-158	Chlorophyll a-b binding protein, chloroplastic (AHRD V3.3 *-* A0A2G3A7J8_CAPAN)
Solyc08g062437.1	B4_drought	B4_ck	5266.62	6.14422	2636.38	9.74777	0.375989	25.9257	3.42147e-148	4.52049e-145	17.9 kDa class II heat shock protein (AHRD V3.3 *** A0A2G3CY92_CAPCH)
Solyc03g115230.3	B4_drought	B4_ck	2225.98	22.3526	1124.17	6.63379	0.256336	25.8793	1.13823e-147	1.40359e-144	Solanum lycopersicum heat shock protein
Solyc02g070950.1	B4_drought	B4_ck	29.5353	1487.6	758.567	-5.65956	0.224222	-25.2408	1.42862e-140	1.65157e-137	Chlorophyll a-b binding protein, chloroplastic (AHRD V3.3 *** A0A2G3A7J8_CAPAN)
Solyc08g078700.2	B4_drought	B4_ck	3758.3	6.80985	1882.55	9.1093	0.364438	24.9955	6.84672e-138	7.44963e-135	mitochondrial small heat shock protein
Solyc11g022590.1	B4_drought	B4_ck	39.8456	1262.93	651.389	-4.98698	0.199772	-24.9633	1.53182e-137	1.57411e-134	trypsin inhibitor-like protein precursor
Solyc03g123540.3	B4_drought	B4_ck	2351.57	10.584	1181.08	7.79969	0.314667	24.7871	1.23554e-135	1.20283e-132	17.4 kDa class III heat shock protein (AHRD V3.3 *** A0A2G3D1F4_CAPCH)
Solyc03g007890.3	B4_drought	B4_ck	2631.41	24.7227	1328.06	6.73036	0.272124	24.7327	4.75744e-135	4.39992e-132	class 2 small heat shock protein Le-HSP17.6
Solyc01g095320.4	B4_drought	B4_ck	2992.83	12.8603	1502.85	7.85728	0.318504	24.6693	2.2837e-134	2.01151e-131	Bag family molecular chaperone regulator 6-like protein (AHRD V3.3 *** A0A2K3PRI9_TRIPR)
Solyc09g065610.2	B4_drought	B4_ck	1443.72	35.5471	739.632	5.34784	0.217549	24.5823	1.95376e-133	1.64267e-130	Bax inhibitor-1 family protein (AHRD V3.3 *-* A0A2U1MW73_ARTAN)
Solyc10g078930.2	B4_drought	B4_ck	1214.51	49.6119	632.063	4.61261	0.18836	24.4882	1.97117e-132	1.58525e-129	Activator of 90 kDa heat shock protein ATPase-like protein 1 (AHRD V3.3 *** A0A1J3GDI7_NOCCA)
Solyc02g077670.3	B4_drought	B4_ck	1140.76	22.134	581.447	5.68863	0.232995	24.4153	1.17744e-131	9.07462e-129	DnaJ-like protein (AHRD V3.3 *** Q9SP09_TOBAC)
Solyc03g120090.1	B4_drought	B4_ck	1180.3	20.3939	600.345	5.85394	0.240222	24.3689	3.65563e-131	2.70473e-128	Pyridoxal 5'-phosphate synthase pdxS subunit (AHRD V3.3 *** U9T0K3_RHIID)
Solyc02g070990.1	B4_drought	B4_ck	34.9483	1078.38	556.666	-4.94832	0.207813	-23.8114	2.54538e-125	1.77391e-122	Chlorophyll a-b binding protein, chloroplastic (AHRD V3.3 *** A0A2G3A7J8_CAPAN)
Solyc06g076020.3	B4_drought	B4_ck	1514.72	21.3983	768.06	6.14407	0.258039	23.8107	2.58937e-125	1.77391e-122	heat shock protein 70 kD
Solyc01g102960.3	B4_drought	B4_ck	5366.84	4.44242	2685.64	10.2445	0.431144	23.7611	8.43958e-125	5.57525e-122	22.0 kDa class IV heat shock protein (AHRD V3.3 *** A0A2G3ATG3_CAPCH)
Solyc02g081550.3	B4_drought	B4_ck	976.552	32.5595	504.556	4.90365	0.211261	23.2113	3.50169e-119	2.23347e-116	LeftsH6FtsH protease
Solyc01g103920.3	B4_drought	B4_ck	1339.1	12.2448	675.673	6.77261	0.293808	23.0512	1.43217e-117	8.83029e-115	Ferredoxin (AHRD V3.3 *** K4B1W7_SOLLC)
Solyc06g072430.3	B4_drought	B4_ck	1184.82	13.6197	599.218	6.44398	0.280427	22.9792	7.52697e-117	4.49117e-114	BAG family molecular chaperone regulator 5, mitochondrial (AHRD V3.3 *-* A0A2I0XHJ2_9ASPA)
Solyc09g008670.3	B4_drought	B4_ck	89.3666	1297.99	693.68	-3.86013	0.168116	-22.9611	1.14158e-116	6.59868e-114	threonine deaminase
Solyc06g083190.4	B4_drought	B4_ck	1323.94	85.8793	704.91	3.94501	0.172788	22.8315	2.23364e-115	1.25199e-112	Peptidylprolyl isomerase (AHRD V3.3 *** A0A2G3CCB5_CAPCH)
Solyc07g007250.4	B4_drought	B4_ck	136.36	2708.69	1422.53	-4.3136	0.192919	-22.3596	9.72973e-111	5.29326e-108	Metallocarboxypeptidase inhibitor (AHRD V3.3 *** A0A2G3BXM1_CAPCH)
Solyc08g077900.3	B4_drought	B4_ck	998.939	24.5306	511.735	5.34939	0.239277	22.3564	1.0454e-110	5.52479e-108	Expansin-like B1 (AHRD V3.3 *** A0A1U8GH71_CAPAN)
Solyc01g095330.2	B4_drought	B4_ck	1743.28	6.78343	875.034	8.00179	0.35908	22.2841	5.26602e-110	2.70571e-107	Unknown protein
Solyc09g083435.1	B4_drought	B4_ck	43.2461	1150.89	597.067	-4.7369	0.21427	-22.1071	2.69876e-108	1.34916e-105	Proteinase inhibitor 1 PPI3A2 (AHRD V3.3 *** Q4FE23_SOLTU)
Solyc03g005780.3	B4_drought	B4_ck	8.83392	1119.89	564.361	-6.98945	0.3181	-21.9725	5.27628e-107	2.5683e-104	Chlorophyll a-b binding protein, chloroplastic (AHRD V3.3 *** A0A2G2W7Q4_CAPBA)
Solyc02g079930.3	B4_drought	B4_ck	1052.41	12.8721	532.643	6.34869	0.292986	21.669	4.02696e-104	1.90992e-101	phosphosulfolactate synthase
Solyc07g061990.3	B4_drought	B4_ck	1529.74	147.483	838.609	3.37524	0.156445	21.5746	3.10989e-103	1.43809e-100	Solanesyl diphosphate synthase (AHRD V3.3 *** Q1W5D1_HEVBR)
Solyc03g093800.1	B4_drought	B4_ck	1119.62	83.5046	601.562	3.74617	0.173966	21.5339	7.48818e-103	3.37826e-100	glycine-rich cell wall structural protein 2 (AHRD V3.3 *-* XP_004235193.1)
Solyc11g021060.2	B4_drought	B4_ck	12.7705	837.711	425.241	-6.03955	0.287213	-21.0281	3.62732e-98	1.59749e-95	TOMARPIX proteinase inhibitor
Solyc04g082200.2	B4_drought	B4_ck	4220.21	439.83	2330.02	3.26245	0.15524	21.0155	4.72961e-98	2.0345e-95	dehydrin
Solyc01g106820.3	B4_drought	B4_ck	750.47	34.9679	392.719	4.4219	0.210975	20.9594	1.54013e-97	6.47452e-95	Ethylene-dependent gravitropism-deficient and yellow-green-like 3 (AHRD V3.3 *** A0A2U1KYW2_ARTAN)
Solyc01g091270.3	B4_drought	B4_ck	759.227	26.5527	392.89	4.83803	0.232128	20.8421	1.79725e-96	7.3875e-94	myeloid leukemia factor (AHRD V3.3 *** AT2G45380.4)
Solyc01g104740.3	B4_drought	B4_ck	1176.28	10.2307	593.253	6.84771	0.328573	20.8408	1.84734e-96	7.42833e-94	Multiprotein-bridging factor 1c (AHRD V3.3 *** A0A1U8F6N4_CAPAN)
Solyc05g056390.2	B4_drought	B4_ck	820.772	30.3333	425.553	4.75944	0.229109	20.7737	7.48723e-96	2.94662e-93	10 kDa chaperonin (AHRD V3.3 *** A0A1U8F6X5_CAPAN)
Solyc08g067030.3	B4_drought	B4_ck	45.5528	810.549	428.051	-4.151	0.199838	-20.7718	7.78552e-96	3.00018e-93	DUF642 domain-containing protein (AHRD V3.3 *** A0A1Q3BRG3_CEPFO)
Solyc10g075150.2	B4_drought	B4_ck	1318.93	125.788	722.357	3.3913	0.163653	20.7225	2.16908e-95	8.18806e-93	Non-specific lipid-transfer protein (AHRD V3.3 *** A0A2G2YKI8_CAPAN)
Solyc08g077980.4	B4_drought	B4_ck	1405.15	113.092	759.119	3.63565	0.175472	20.7193	2.32241e-95	8.59153e-93	Bax inhibitor
Solyc07g041920.4	B4_drought	B4_ck	156.388	1514.18	835.285	-3.27478	0.15961	-20.5174	1.50423e-93	5.45565e-91	Cysteine protease (AHRD V3.3 *** Q9LRI2_TOBAC)
Solyc04g014480.3	B4_drought	B4_ck	940.438	14.6467	477.542	6.00569	0.299826	20.0306	2.98332e-89	1.0612e-86	15.7 kDa heat shock protein, peroxisomal (AHRD V3.3 *** A0A1U8GLK8_CAPAN)
Solyc08g067960.3	B4_drought	B4_ck	869.591	42.2064	455.898	4.36497	0.218043	20.0188	3.77408e-89	1.31715e-86	CHY-type/CTCHY-type/RING-type Zinc finger protein (AHRD V3.3 *** A0A2U1Q2D4_ARTAN)
Solyc05g055010.4	B4_drought	B4_ck	1121.82	6.12967	563.976	7.51701	0.375974	19.9934	6.28192e-89	2.15179e-86	RNA-binding protein 42 (AHRD V3.3 *** A0A2I4E3H6_9ROSI)
Solyc02g081170.4	B4_drought	B4_ck	2283.01	269.812	1276.41	3.08087	0.154918	19.8872	5.25643e-88	1.76779e-85	plastid lipid associated protein CHRC
Solyc11g071830.2	B4_drought	B4_ck	1646.16	4.42787	825.294	8.53999	0.433617	19.6948	2.39009e-86	7.89455e-84	DnaJ protein like (AHRD V3.3 *** A0A2I0X6P9_9ASPA)
Solyc07g043420.3	B4_drought	B4_ck	319.156	2395.88	1357.52	-2.90846	0.148153	-19.6314	8.33899e-86	2.70608e-83	2-oxoglutarate-dependent dioxygenase 2
Solyc04g072160.3	B4_drought	B4_ck	768.25	8.8412	388.546	6.44048	0.328486	19.6066	1.35835e-85	4.33196e-83	ripening regulated protein DDTFR8
Solyc07g064160.3	B4_drought	B4_ck	3803.94	552.241	2178.09	2.78424	0.142676	19.5145	8.27312e-85	2.59369e-82	Thiamine thiazole synthase, chloroplastic (AHRD V3.3 *** A0A2G2WFN7_CAPBA),Pfam:PF01946
Solyc05g014280.4	B4_drought	B4_ck	1555.35	4.45429	779.902	8.45719	0.433987	19.4872	1.40991e-84	4.34652e-82	small heat shock protein 1
Solyc08g065610.3	B4_drought	B4_ck	858.914	53.763	456.338	3.99824	0.20574	19.4334	4.02594e-84	1.22078e-81	Vacuolar-processing enzyme (AHRD V3.3 *** A0A2G2VI36_CAPBA)
Solyc04g014600.3	B4_drought	B4_ck	833.376	10.5985	421.987	6.30222	0.329487	19.1274	1.4936e-81	4.45597e-79	Adenine nucleotide alpha hydrolases-like superfamily protein (AHRD V3.3 *** A0A2U1NYH2_ARTAN)
Solyc09g061310.3	B4_drought	B4_ck	750.922	63.7262	407.324	3.56002	0.186701	19.068	4.65923e-81	1.36796e-78	PPPDE putative thiol peptidase family protein (AHRD V3.3 *** A0A2U1N5E2_ARTAN)
Solyc02g088610.4	B4_drought	B4_ck	536.141	19.3287	277.735	4.79035	0.251581	19.041	7.80039e-81	2.25443e-78	LeHSP110/ClpB heat shock protein
Solyc08g079170.3	B4_drought	B4_ck	937.538	89.5676	513.553	3.38637	0.177902	19.035	8.74763e-81	2.48931e-78	Hsp70-Hsp90 organizing protein 1 (AHRD V3.3 *** A0A1U8GC69_CAPAN)
Solyc11g020330.1	B4_drought	B4_ck	4071.96	2.39653	2037.18	10.7392	0.574577	18.6906	5.90451e-78	1.65478e-75	leer-sHSP small heat shock protein
Solyc06g076670.3	B4_drought	B4_ck	636.171	50.4176	343.294	3.65855	0.196009	18.6652	9.50011e-78	2.62274e-75	RNA-binding (RRM/RBD/RNP motifs) family protein (AHRD V3.3 *-* A0A1P8AVT0_ARATH)
Solyc07g005210.3	B4_drought	B4_ck	2217.18	263.993	1240.59	3.07111	0.16474	18.6421	1.46303e-77	3.97966e-75	Outer membrane lipoprotein blc-like (AHRD V3.3 *** A0A2K3KEW8_TRIPR)
Solyc07g063600.3	B4_drought	B4_ck	182.658	1740.85	961.753	-3.25345	0.177641	-18.3148	6.31032e-75	1.69162e-72	Chlorophyll a-b binding protein, chloroplastic (AHRD V3.3 *** A0A2G3C388_CAPCH)
Solyc11g020040.2	B4_drought	B4_ck	703.98	6.14155	355.061	6.8445	0.377326	18.1395	1.55467e-73	4.10811e-71	heat shock protein 70
Solyc03g117630.1	B4_drought	B4_ck	3035.51	2.37011	1518.94	10.3163	0.571354	18.0559	7.08478e-73	1.84574e-70	Heat shock 70 kDa protein (AHRD V3.3 *** A0A1U8FVW2_CAPAN)
Solyc10g075090.3	B4_drought	B4_ck	983.19	81.2099	532.2	3.5991	0.199355	18.0538	7.36731e-73	1.89268e-70	Non-specific lipid-transfer protein (AHRD V3.3 *** K4D1V1_SOLLC)
Solyc05g015390.3	B4_drought	B4_ck	2778.25	421.453	1599.85	2.72113	0.152275	17.8698	2.0268e-71	5.07625e-69	REF/SRPP-like protein (AHRD V3.3 *** A0A2G2VMR3_CAPBA)
Solyc06g008130.4	B4_drought	B4_ck	472.322	14.2497	243.286	5.04752	0.282462	17.8697	2.03083e-71	5.07625e-69	SET-domain containing protein lysine methyltransferase family protein (AHRD V3.3 *-* F4K7E3_ARATH)
Solyc12g011280.2	B4_drought	B4_ck	201.917	1362.97	782.445	-2.75476	0.154562	-17.823	4.68529e-71	1.15552e-68	Chlorophyll a-b binding protein, chloroplastic (AHRD V3.3 *** A0A0F7H004_9ROSI)
Solyc07g041900.3	B4_drought	B4_ck	480.375	28.2227	254.299	4.08904	0.231851	17.6365	1.29119e-69	3.14252e-67	cysteine proteinase
Solyc07g041720.1	B4_drought	B4_ck	11.7723	425.003	218.388	-5.17658	0.294829	-17.5579	5.17375e-69	1.24284e-66	Germin-like protein (AHRD V3.3 *** S8E4K0_9LAMI)
Solyc08g016670.3	B4_drought	B4_ck	489.04	27.639	258.34	4.1476	0.239039	17.3511	1.93517e-67	4.58907e-65	calcyclin-binding protein-like (AHRD V3.3 *** A0A2I4DRI6_9ROSI)
Solyc03g116730.4	B4_drought	B4_ck	36.7245	502.444	269.584	-3.77111	0.21786	-17.3098	3.96738e-67	9.2892e-65	Palmitoyl-monogalactosyldiacylglycerol delta-7 desaturase, chloroplastic (AHRD V3.3 *** A0A2G2WQQ5_CAPBA)
Solyc09g011030.3	B4_drought	B4_ck	444.264	29.9417	237.103	3.89126	0.225159	17.2823	6.40004e-67	1.47977e-64	Hsp70 nucleotide exchange factor FES1 (AHRD V3.3 *** A0A1J3K956_NOCCA)
Solyc06g083040.3	B4_drought	B4_ck	33.1902	479.897	256.544	-3.85183	0.22441	-17.1643	4.91376e-66	1.1221e-63	wound-inducible carboxypeptidase
Solyc09g075950.1	B4_drought	B4_ck	901.672	3.73314	452.703	7.91294	0.464205	17.0462	3.72731e-65	8.4078e-63	Heat shock protein 70 kDa (AHRD V3.3 *** A0A2K3P5L8_TRIPR)
Solyc03g123710.3	B4_drought	B4_ck	653.02	27.9831	340.502	4.54649	0.267267	17.011	6.8044e-65	1.5164e-62	Unknown protein
Solyc07g065410.1	B4_drought	B4_ck	554.039	41.7349	297.887	3.73461	0.220823	16.9122	3.65615e-64	8.05092e-62	hypothetical protein (AHRD V3.3 *** AT5G41761.1)
Solyc09g007270.3	B4_drought	B4_ck	455.172	9.1945	232.183	5.63035	0.333791	16.8679	7.75224e-64	1.68698e-61	Ascorbate peroxidase (AHRD V3.3 *** Q42941_TOBAC)
Solyc11g069790.2	B4_drought	B4_ck	1065.37	171.763	618.564	2.63198	0.158764	16.5779	1.00616e-61	2.16406e-59	60 kDa chaperonin (AHRD V3.3 *** B2IXD2_NOSP7)
Solyc02g077710.1	B4_drought	B4_ck	71.4732	725.531	398.502	-3.34145	0.201636	-16.5717	1.11585e-61	2.37241e-59	protein E6-like (AHRD V3.3 *-* A0A2I4DTB4_9ROSI)
Solyc01g100230.3	B4_drought	B4_ck	398.113	12.2184	205.166	5.02386	0.304524	16.4974	3.82932e-61	8.04898e-59	DnaJ-like protein subfamily B member 6 (AHRD V3.3 *** A0A2G2V7W8_CAPBA)
Solyc10g075103.1	B4_drought	B4_ck	721.391	64.9315	393.162	3.47612	0.211074	16.4687	6.15622e-61	1.27946e-58	Non-specific lipid-transfer protein (AHRD V3.3 *** K4D1V1_SOLLC)
Solyc05g046310.3	B4_drought	B4_ck	371.539	10.2161	190.877	5.18584	0.315898	16.4162	1.46462e-60	3.01012e-58	DBH-like monooxygenase (AHRD V3.3 *** AT5G35320.1)
Solyc06g072350.3	B4_drought	B4_ck	110.678	815.32	462.999	-2.8797	0.176442	-16.3209	7.00917e-60	1.42471e-57	CASP-like protein (AHRD V3.3 *** A0A2G3CXI9_CAPCH)
Solyc01g090965.1	B4_drought	B4_ck	5.56216	485.374	245.468	-6.45038	0.395969	-16.2901	1.15978e-59	2.33179e-57	Bifunctional inhibitor/lipid-transfer protein/seed storage 2S albumin superfamily protein (AHRD V3.3 *** Q9FJS1_ARATH)
Solyc01g091320.3	B4_drought	B4_ck	32.6914	445.383	239.037	-3.76914	0.231543	-16.2783	1.40616e-59	2.79674e-57	Methylsterol monooxygenase 1-2 (AHRD V3.3 *** A0A1U8H2N7_CAPAN)
Solyc06g150138.1	B4_drought	B4_ck	408.568	11.5937	210.081	5.14124	0.318499	16.1421	1.29103e-58	2.54044e-56	Unknown protein
Solyc01g006400.4	B4_drought	B4_ck	5.56404	418.276	211.92	-6.23603	0.390791	-15.9574	2.52897e-57	4.92403e-55	Pistil extensin like protein, partial CDS only (AHRD V3.3 *-* Q7DLN2_TOBAC)
Solyc06g049050.3	B4_drought	B4_ck	6.17288	415.096	210.634	-6.06635	0.381125	-15.9169	4.8344e-57	9.31479e-55	expansin 2
Solyc08g078020.1	B4_drought	B4_ck	49.087	512.723	280.905	-3.38265	0.213443	-15.848	1.45043e-56	2.76583e-54	Methionine rich arabinogalactan (AHRD V3.3 *-* Q52QJ6_SOLLC)
Solyc12g019550.2	B4_drought	B4_ck	57.292	561.295	309.294	-3.29415	0.209645	-15.713	1.23229e-55	2.32588e-53	hypothetical protein (AHRD V3.3 *-* AT1G21500.1)
Solyc08g062340.3	B4_drought	B4_ck	2290.53	1.71634	1146.12	10.3945	0.669236	15.5319	2.10923e-54	3.94084e-52	17.9 kDa class II heat shock protein (AHRD V3.3 *** A0A2G3A1B9_CAPAN)
Solyc03g082420.3	B4_drought	B4_ck	1406.17	2.04322	704.107	9.42799	0.61209	15.4029	1.56376e-53	2.89249e-51	Small heat shock protein, chloroplastic (AHRD V3.3 *** HS21C_SOLLC)
Solyc10g084170.1	B4_drought	B4_ck	1144.73	2.41107	573.571	8.90773	0.578622	15.3947	1.77574e-53	3.25206e-51	Bag family molecular chaperone regulator mitochondrial-like (AHRD V3.3 *** A0A2K3P7D1_TRIPR)
Solyc02g071010.1	B4_drought	B4_ck	901.753	5073.84	2987.79	-2.49249	0.163402	-15.2537	1.55578e-52	2.8213e-50	Chlorophyll a-b binding protein, chloroplastic (AHRD V3.3 *** A0A2G3A7J8_CAPAN)
Solyc01g091260.3	B4_drought	B4_ck	329.619	11.2668	170.443	4.87416	0.320144	15.2249	2.41677e-52	4.3401e-50	myeloid leukemia factor (AHRD V3.3 *** AT2G45380.4)
Solyc05g056560.3	B4_drought	B4_ck	299.926	11.591	155.759	4.69571	0.308519	15.2202	2.59898e-52	4.62244e-50	Protein Hikeshi (AHRD V3.3 *** A0A1J3IID3_NOCCA)
Solyc02g085933.1	B4_drought	B4_ck	2167.81	9286.35	5727.08	-2.0989	0.138595	-15.1441	8.28789e-52	1.46001e-49	Unknown protein
Solyc09g090980.3	B4_drought	B4_ck	706.343	118.9	412.622	2.57137	0.170926	15.0438	3.79349e-51	6.61964e-49	pathogenesis-related protein STH-2-like (AHRD V3.3 *** A0A1U7Y3H6_NICSY)
Solyc08g079700.3	B4_drought	B4_ck	402.496	33.9673	218.232	3.56602	0.237092	15.0407	3.97603e-51	6.87333e-49	Zinc finger A20 and AN1 domain stress-associated protein (AHRD V3.3 *** A0A2K3LX56_TRIPR)
Solyc10g086180.2	B4_drought	B4_ck	14.3215	297.716	156.018	-4.37571	0.292075	-14.9815	9.70517e-51	1.66219e-48	Phenylalanine ammonia-lyase (AHRD V3.3 *** A0A2G2VU16_CAPBA)
Solyc02g086820.3	B4_drought	B4_ck	895.097	7553.14	4224.12	-3.07668	0.205645	-14.9612	1.31717e-50	2.23521e-48	chloroplast carbonic anhydrase
Solyc07g005370.4	B4_drought	B4_ck	52.5526	433.858	243.205	-3.04529	0.204375	-14.9005	3.27142e-50	5.50104e-48	Bet v I domain (AHRD V3.3 *** A0A200PXK2_9MAGN)
Solyc11g013810.3	B4_drought	B4_ck	4.21393	395.474	199.844	-6.54403	0.441196	-14.8325	9.03422e-50	1.50546e-47	Nitrate reductase (AHRD V3.3 *** Q8LT13_SOLTU)
Solyc02g077880.3	B4_drought	B4_ck	1696.44	328.166	1012.3	2.37027	0.159833	14.8297	9.41466e-50	1.55485e-47	Auxin-repressed protein (AHRD V3.3 *** A9YSI8_TOBAC)
Solyc04g081870.4	B4_drought	B4_ck	10.7015	294.134	152.418	-4.77431	0.323188	-14.7725	2.20291e-49	3.60595e-47	Expansin A11
Solyc06g062370.4	B4_drought	B4_ck	5.57894	315.983	160.781	-5.83075	0.395958	-14.7257	4.41066e-49	7.15649e-47	acid phosphatase 1-like (AHRD V3.3 *** A0A1U7W9D3_NICSY)
Solyc06g076790.1	B4_drought	B4_ck	508.982	2259.89	1384.44	-2.1506	0.14628	-14.7019	6.26368e-49	1.00747e-46	Thylakoid soluble phosphoprotein TSP9 (AHRD V3.3 *-* A0A200Q7Q2_9MAGN)
Solyc01g105050.3	B4_drought	B4_ck	630.309	2653.6	1641.96	-2.0739	0.141308	-14.6765	9.11888e-49	1.45407e-46	Chlorophyll a-b binding protein, chloroplastic (AHRD V3.3 *** A0A2G3AWK5_CAPCH)
Solyc01g008510.3	B4_drought	B4_ck	337.908	11.2932	174.601	4.90869	0.334853	14.6592	1.17616e-48	1.85945e-46	photosystem II 5 kDa protein, chloroplastic-like (AHRD V3.3 *-* A0A2I4GVV4_9ROSI)
Solyc02g091920.3	B4_drought	B4_ck	59.7274	447.151	253.439	-2.90411	0.198512	-14.6294	1.82326e-48	2.85804e-46	xyloglucan endotransglucosylase-hydrolase 7
Solyc06g067980.3	B4_drought	B4_ck	549.091	70.3484	309.72	2.96421	0.202914	14.6083	2.4881e-48	3.86744e-46	repressed By RIM101 protein 1 (AHRD V3.3 --* XP_011091441.1)
Solyc02g080640.4	B4_drought	B4_ck	110.85	622.092	366.471	-2.48824	0.170994	-14.5516	5.70818e-48	8.79869e-46	adenylyl-sulfate reductase
Solyc10g086410.3	B4_drought	B4_ck	543.249	83.2259	313.237	2.70591	0.187833	14.4059	4.75168e-47	7.26379e-45	LEHSC270 hsc-2heat shock protein cognate 70
Solyc04g078600.3	B4_drought	B4_ck	287.344	18.7159	153.03	3.94021	0.273773	14.3922	5.78941e-47	8.7776e-45	hypothetical protein (AHRD V3.3 *** AT5G47830.1)
Solyc05g010670.3	B4_drought	B4_ck	398.863	51.6459	225.254	2.94806	0.205085	14.3748	7.44462e-47	1.11954e-44	Heat shock protein (AHRD V3.3 *** O23638_ARATH)
Solyc06g076580.1	B4_drought	B4_ck	676.26	2.77892	339.519	7.9541	0.555333	14.3231	1.56957e-46	2.34131e-44	Unknown protein
Solyc02g063000.4	B4_drought	B4_ck	8.46516	250.124	129.295	-4.88238	0.341526	-14.2957	2.32605e-46	3.442e-44	Glycosyltransferase (AHRD V3.3 *** A0A2I4ENI5_9ROSI)
Solyc09g084470.3	B4_drought	B4_ck	12.791	288.568	150.68	-4.50027	0.316892	-14.2013	8.99887e-46	1.32105e-43	Proteinase inhibitor 1 PPI3B2 (AHRD V3.3 *** Q4FE26_SOLTU)
Solyc03g098790.3	B4_drought	B4_ck	2.62374	512.979	257.802	-7.61805	0.539775	-14.1134	3.14139e-45	4.57529e-43	cathepsin D inhibitor protein
Solyc02g080200.4	B4_drought	B4_ck	12.99	266.368	139.679	-4.35377	0.311422	-13.9803	2.05694e-44	2.97245e-42	Pectinesterase (AHRD V3.3 *** A0A2G2VBJ7_CAPBA)
Solyc07g007260.4	B4_drought	B4_ck	4.25123	319.647	161.949	-6.23481	0.446259	-13.9713	2.33331e-44	3.34568e-42	Metallocarboxypeptidase inhibitor (AHRD V3.3 *-* A0A2G3BXM1_CAPCH)
Solyc02g069490.4	B4_drought	B4_ck	22.3638	315.911	169.137	-3.81533	0.27424	-13.9124	5.32689e-44	7.57935e-42	Delta(24)-sterol reductase (AHRD V3.3 *** A0A2G2XDD5_CAPBA)
Solyc10g078580.1	B4_drought	B4_ck	204.275	1066.18	635.23	-2.38438	0.171538	-13.9	6.33331e-44	8.94254e-42	arabinogalactan protein 14 (AHRD V3.3 *** XP_004249150.1)
Solyc03g116670.3	B4_drought	B4_ck	837.039	183.621	510.33	2.18849	0.158661	13.7935	2.78852e-43	3.8492e-41	Tetratricopeptide repeat (TPR)-like superfamily protein (AHRD V3.3 *-* F4K464_ARATH)
Solyc02g066930.3	B4_drought	B4_ck	236.27	14.329	125.299	4.04616	0.294526	13.7379	6.0226e-43	8.25185e-41	RNA-binding protein (AHRD V3.3 *-* Q941H9_TOBAC)
Solyc01g099020.3	B4_drought	B4_ck	52.9638	412.64	232.802	-2.95929	0.215693	-13.7199	7.71282e-43	1.049e-40	GDSL esterase/lipase (AHRD V3.3 *** A0A199UFA2_ANACO)
Solyc12g006230.3	B4_drought	B4_ck	387.006	58.22	222.613	2.73317	0.199384	13.7081	9.08303e-43	1.22634e-40	RING/U-box superfamily protein (AHRD V3.3 *** AT2G04240.2)
Solyc01g006430.3	B4_drought	B4_ck	21.7904	257.01	139.4	-3.55749	0.260908	-13.635	2.47822e-42	3.32171e-40	Fatty acid desaturase (AHRD V3.3 *** E7CCC0_9BRAS)
Solyc09g005120.3	B4_drought	B4_ck	261.075	5.43494	133.255	5.58458	0.409972	13.6219	2.96901e-42	3.95092e-40	DnaJ protein ERDJ3A (AHRD V3.3 *** A0A2G2VZ69_CAPBA)
Solyc02g064940.1	B4_drought	B4_ck	19.9004	238.731	129.316	-3.58416	0.263597	-13.5971	4.16375e-42	5.50121e-40	Leucine-rich repeat family protein (AHRD V3.3 *** G3CHK6_PONTR)
Solyc07g042250.3	B4_drought	B4_ck	529.569	89.9297	309.749	2.5584	0.188766	13.5533	7.57519e-42	9.93747e-40	chaperonin 21 precursor
Solyc06g005750.3	B4_drought	B4_ck	63.3941	395.009	229.202	-2.6403	0.195624	-13.4968	1.63272e-41	2.12679e-39	Methylsterol monooxygenase 2-1 (AHRD V3.3 *** A0A1U8H5Y5_CAPAN)
Solyc08g081730.4	B4_drought	B4_ck	583.969	115.754	349.861	2.335	0.174393	13.3893	6.98089e-41	9.02976e-39	Reticulon-like protein (AHRD V3.3 *** A0A2G3DAU6_CAPCH)
Solyc02g070940.1	B4_drought	B4_ck	2070.26	8535.25	5302.75	-2.04369	0.152999	-13.3575	1.07039e-40	1.37493e-38	Chlorophyll a-b binding protein, chloroplastic (AHRD V3.3 *** A0A2G3A7J8_CAPAN)
Solyc12g006470.2	B4_drought	B4_ck	101.52	552.545	327.032	-2.44321	0.183254	-13.3323	1.50111e-40	1.9149e-38	viroid RNA-binding protein
Solyc07g053615.1	B4_drought	B4_ck	489.327	75.2742	282.3	2.6991	0.202901	13.3025	2.23742e-40	2.83463e-38	DnaJ like protein (AHRD V3.3 *** Q9FEW7_SOLLC)
Solyc03g082920.4	B4_drought	B4_ck	298.189	35.2802	166.735	3.07743	0.231639	13.2854	2.81166e-40	3.5379e-38	Heat shock protein 70 family (AHRD V3.3 *** A0A200QNK9_9MAGN)
Solyc11g066950.2	B4_drought	B4_ck	5.85444	230.522	118.188	-5.29464	0.399631	-13.2488	4.58447e-40	5.72966e-38	Stress responsive A/B barrel domain-containing protein (AHRD V3.3 *** A0A2K3N653_TRIPR)
Solyc06g073290.1	B4_drought	B4_ck	60.8859	414.758	237.822	-2.76956	0.209287	-13.2333	5.63265e-40	6.99243e-38	Tetrapyrrole-binding protein, chloroplastic (AHRD V3.3 *** A0A2G2ZDA2_CAPAN)
Solyc02g087890.4	B4_drought	B4_ck	231.228	11.9734	121.601	4.27664	0.324718	13.1703	1.30029e-39	1.60343e-37	Unknown protein
Solyc12g009200.2	B4_drought	B4_ck	37.1846	281.173	159.179	-2.91859	0.222201	-13.1349	2.07789e-39	2.54535e-37	Chlorophyll a-b binding protein, chloroplastic (AHRD V3.3 *** A0A2G3BP51_CAPCH)
Solyc09g007920.4	B4_drought	B4_ck	132.995	682.258	407.627	-2.35785	0.182502	-12.9196	3.49097e-38	4.24819e-36	Phenylalanine ammonia-lyase (AHRD V3.3 *** A0A2G3BJ81_CAPCH)
Solyc01g005440.4	B4_drought	B4_ck	58.7181	348.668	203.693	-2.56986	0.199133	-12.9053	4.20373e-38	5.08212e-36	Jasmonate ZIM-domain protein 2 (AHRD V3.3 *** B3Y562_TOBAC)
Solyc06g065970.1	B4_drought	B4_ck	1.97572	501.823	251.899	-8.00074	0.621172	-12.8801	5.82725e-38	6.99914e-36	Bifunctional inhibitor/lipid-transfer protein/seed storage 2S albumin superfamily protein (AHRD V3.3 *** A0A2U1PU47_ARTAN)
Solyc08g041860.1	B4_drought	B4_ck	392.831	67.4356	230.133	2.54279	0.197623	12.8669	6.91082e-38	8.24706e-36	serine/arginine repetitive matrix-like protein (AHRD V3.3 *-* AT4G32020.1)
Solyc08g083130.4	B4_drought	B4_ck	415.152	61.7874	238.47	2.74984	0.214377	12.8271	1.1563e-37	1.37103e-35	Homeobox-leucine zipper protein HOX6 (AHRD V3.3 *** A0A2G3DAJ5_CAPCH)
Solyc09g072753.1	B4_drought	B4_ck	38.021	303.208	170.615	-2.99854	0.233857	-12.8221	1.23306e-37	1.45273e-35	Proteasome endopeptidase complex (AHRD V3.3 *-* A0A2G3BI76_CAPCH)
Solyc09g009420.1	B4_drought	B4_ck	75.5817	430.818	253.2	-2.51213	0.19711	-12.7448	3.331e-37	3.87506e-35	hypothetical protein (AHRD V3.3 *-* AT3G52740.1)
Solyc03g112210.1	B4_drought	B4_ck	1301.74	242.155	771.947	2.42711	0.190945	12.711	5.1351e-37	5.9365e-35	Unknown protein
Solyc08g078900.1	B4_drought	B4_ck	7.83392	187.527	97.6806	-4.5812	0.360915	-12.6933	6.44223e-37	7.40136e-35	Bifunctional inhibitor/lipid-transfer protein/seed storage 2S albumin superfamily protein (AHRD V3.3 *** A0A2U1PU47_ARTAN)
Solyc02g090820.3	B4_drought	B4_ck	187.543	8.51432	98.0286	4.46257	0.351749	12.6868	6.99659e-37	7.98864e-35	Heat stress transcription factor B-1 (AHRD V3.3 *** A0A2G3D8M4_CAPCH)
Solyc03g118040.3	B4_drought	B4_ck	392.128	74.4165	233.272	2.39693	0.189126	12.6737	8.26883e-37	9.38335e-35	calnexin
Solyc06g061027.1	B4_drought	B4_ck	115.132	590.954	353.043	-2.35858	0.187024	-12.6111	1.83444e-36	2.069e-34	Cytochrome P450 (AHRD V3.3 *** A0A200PQ40_9MAGN)
Solyc01g086920.3	B4_drought	B4_ck	7.50434	183.522	95.513	-4.61146	0.36631	-12.589	2.42881e-36	2.72277e-34	Leucine-rich repeat receptor-like protein (AHRD V3.3 *** H6V789_MALDO)
Solyc08g062960.4	B4_drought	B4_ck	856.694	1.37491	429.034	9.29777	0.738785	12.5852	2.54618e-36	2.83715e-34	Heat shock transcription factor (AHRD V3.3 *-* A0A1Y1I763_KLENI)
Solyc09g091180.3	B4_drought	B4_ck	186.143	8.49978	97.3215	4.45194	0.353906	12.5795	2.73875e-36	3.03345e-34	60 kDa chaperonin (AHRD V3.3 *** Q8H903_ORYSJ)
Solyc01g097340.3	B4_drought	B4_ck	31.8961	250.944	141.42	-2.97399	0.237111	-12.5426	4.3635e-36	4.80427e-34	GDP-mannose-3',5'-epimerase (AHRD V3.3 *** A5JPK5_VITVI)
Solyc08g076880.3	B4_drought	B4_ck	2759.5	572.169	1665.84	2.27017	0.18175	12.4906	8.39968e-36	9.19343e-34	Succinate dehydrogenase [ubiquinone] iron-sulfur subunit, mitochondrial (AHRD V3.3 *-* A0A2G2XLC0_CAPBA)
Solyc12g009930.3	B4_drought	B4_ck	13.3812	181.106	97.2435	-3.7587	0.301947	-12.4482	1.43006e-35	1.55598e-33	Glycosyltransferase (AHRD V3.3 *** A0A288W8G2_GARJA)
Solyc02g084990.3	B4_drought	B4_ck	161.767	667.694	414.731	-2.04493	0.164935	-12.3984	2.66613e-35	2.88395e-33	Mannan endo-1,4-beta-mannosidase (AHRD V3.3 *** A0A2K3NB99_TRIPR)
Solyc01g150176.1	B4_drought	B4_ck	1825.34	351.519	1088.43	2.37714	0.192125	12.3729	3.66573e-35	3.94215e-33	Gibberellin regulated protein (AHRD V3.3 *** A0A200Q364_9MAGN)
Solyc12g009650.2	B4_drought	B4_ck	2.93842	248.443	125.691	-6.40227	0.51873	-12.3422	5.36657e-35	5.73788e-33	Sl proline-rich protein
Solyc02g081560.1	B4_drought	B4_ck	201.271	15.7276	108.5	3.68216	0.298541	12.3339	5.95227e-35	6.32754e-33	Methionyl-tRNA synthetase (AHRD V3.3 *** Q8RXY3_ARATH)
Solyc12g013710.2	B4_drought	B4_ck	14.3625	180.181	97.2719	-3.64971	0.29619	-12.3222	6.87976e-35	7.27171e-33	light dependent NADH:protochlorophyllide oxidoreductase 1
Solyc07g005510.3	B4_drought	B4_ck	94.2748	488.506	291.39	-2.37196	0.192515	-12.3209	6.99097e-35	7.34727e-33	Omega-6 fatty acid desaturase, chloroplastic (AHRD V3.3 *** A0A2G3BXG4_CAPCH)
Solyc06g061023.1	B4_drought	B4_ck	96.284	491.832	294.058	-2.35155	0.191014	-12.3109	7.91573e-35	8.27216e-33	Cytochrome (AHRD V3.3 *** A0A2G3C7L0_CAPCH)
Solyc04g017720.3	B4_drought	B4_ck	7.22508	182.866	95.0456	-4.66821	0.379765	-12.2924	9.95448e-35	1.03443e-32	Gibberellin regulated protein (AHRD V3.3 *** A0A2U1PE48_ARTAN)
Solyc04g007980.3	B4_drought	B4_ck	190.185	15.6511	102.918	3.60365	0.293328	12.2854	1.08521e-34	1.1214e-32	2-oxoglutarate (2OG) and Fe(II)-dependent oxygenase superfamily protein (AHRD V3.3 *** O80850_ARATH)
Solyc10g007600.3	B4_drought	B4_ck	97.8691	444.473	271.171	-2.18303	0.178089	-12.2581	1.5204e-34	1.56238e-32	glycolate oxidase
Solyc01g111830.3	B4_drought	B4_ck	32.9147	242.977	137.946	-2.88329	0.235415	-12.2477	1.72807e-34	1.76597e-32	Methyltransferase (AHRD V3.3 *** O24154_TOBAC)
Solyc10g085140.2	B4_drought	B4_ck	349.463	66.7818	208.123	2.38861	0.196599	12.1496	5.76139e-34	5.82341e-32	Alkyl transferase (AHRD V3.3 *** K7X479_SOLLC)
Solyc07g043390.4	B4_drought	B4_ck	212.047	1076.78	644.413	-2.34339	0.195001	-12.0173	2.8822e-33	2.89739e-31	Cellulose synthase (AHRD V3.3 *** A0A200Q4F9_9MAGN)
Solyc09g082810.3	B4_drought	B4_ck	221.271	22.8869	122.079	3.27617	0.273472	11.9799	4.52885e-33	4.50377e-31	Unknown protein
Solyc01g099370.3	B4_drought	B4_ck	298.236	34.2387	166.237	3.12107	0.261006	11.9578	5.90821e-33	5.84407e-31	Calcium-dependent lipid-binding (CaLB domain) family protein (AHRD V3.3 *-* F4JK83_ARATH)
Solyc08g067100.2	B4_drought	B4_ck	27.0714	207.203	117.137	-2.93587	0.247586	-11.858	1.9559e-32	1.92437e-30	Eukaryotic aspartyl protease family protein (AHRD V3.3 *** A0A2U1P524_ARTAN)
Solyc12g098900.2	B4_drought	B4_ck	656.12	158.501	407.311	2.04957	0.172873	11.8559	2.00543e-32	1.96267e-30	Late embryogenesis abundant protein D-29 (AHRD V3.3 *-* A0A2G3B563_CAPCH)
Solyc09g082760.3	B4_drought	B4_ck	21.0715	220.109	120.59	-3.38028	0.286032	-11.8178	3.15667e-32	3.0731e-30	Aspartic proteinase A1 (AHRD V3.3 *** A0A2G3CJM2_CAPCH)
Solyc02g089080.2	B4_drought	B4_ck	63.9026	407.332	235.617	-2.67384	0.227241	-11.7665	5.80873e-32	5.62534e-30	Protein RALF-like 27 (AHRD V3.3 --* A0A2G3D352_CAPCH)
Solyc11g066830.2	B4_drought	B4_ck	280.985	48.0475	164.516	2.54886	0.217052	11.7431	7.66304e-32	7.38246e-30	Zinc finger transcription factor 68
Solyc02g065540.3	B4_drought	B4_ck	179.352	18.7304	99.0412	3.26005	0.279055	11.6825	1.56697e-31	1.50177e-29	E3 ubiquitin-protein ligase (AHRD V3.3 *** A0A2G3D341_CAPCH)
Solyc04g082720.3	B4_drought	B4_ck	213.526	23.5909	118.559	3.18167	0.27287	11.66	2.04028e-31	1.94531e-29	Alpha-crystallin domain-containing protein 22.3 (AHRD V3.3 *** A0A1U8GRL0_CAPAN)
Solyc08g076970.3	B4_drought	B4_ck	171.915	769.663	470.789	-2.16151	0.186096	-11.615	3.45664e-31	3.27884e-29	Acetylornithine deacetylase (AHRD V3.3 *** A0A2G2XLB1_CAPBA)
Solyc09g018010.3	B4_drought	B4_ck	121.444	608.975	365.21	-2.32684	0.200429	-11.6093	3.69691e-31	3.48887e-29	Non-specific lipid-transfer protein (AHRD V3.3 *** M0ZNZ5_SOLTU)
Solyc12g150101.1	B4_drought	B4_ck	175.01	907.912	541.461	-2.37591	0.204694	-11.6071	3.79085e-31	3.55936e-29	Photosystem II reaction center X protein (AHRD V3.3 *** A0A2G2X3Z0_CAPBA)
Solyc06g060300.1	B4_drought	B4_ck	212.631	3.43268	108.032	5.96347	0.516477	11.5464	7.69571e-31	7.18927e-29	zinc-ribbon domain protein (AHRD V3.3 *** AT1G44414.1)
Solyc09g092690.3	B4_drought	B4_ck	882.257	1.02161	441.639	9.75578	0.849008	11.4908	1.46747e-30	1.35719e-28	Peptidylprolyl isomerase (AHRD V3.3 *** A0A2G2W2H8_CAPBA)
Solyc12g056780.2	B4_drought	B4_ck	167.168	14.6559	90.9122	3.51304	0.306818	11.4499	2.35406e-30	2.16632e-28	HSP20-like chaperone (AHRD V3.3 *** A0A2U1QD54_ARTAN)
Solyc07g055740.1	B4_drought	B4_ck	10.7929	149.034	79.9137	-3.78942	0.332072	-11.4114	3.66633e-30	3.35723e-28	strictosidine synthase
Solyc11g072860.2	B4_drought	B4_ck	5.2307	148.308	76.7695	-4.82734	0.423669	-11.3941	4.47382e-30	4.07646e-28	Histone H4 (AHRD V3.3 *-* F2E7L1_HORVV)
Solyc11g019910.1	B4_drought	B4_ck	14.4296	167.064	90.747	-3.53729	0.311264	-11.3643	6.29854e-30	5.68313e-28	Plant invertase/pectin methylesterase inhibitor superfamily protein (AHRD V3.3 *** A0A2U1KPL8_ARTAN)
Solyc10g084400.2	B4_drought	B4_ck	249.091	37.805	143.448	2.72025	0.239607	11.353	7.16659e-30	6.43497e-28	Glutathione S-transferase (AHRD V3.3 *** Q76KW1_PEA)
Solyc01g105660.4	B4_drought	B4_ck	272.512	50.129	161.321	2.44398	0.215302	11.3514	7.29546e-30	6.51904e-28	2-oxoglutarate (2OG) and Fe(II)-dependent oxygenase superfamily protein (AHRD V3.3 *** F4INZ9_ARATH)
Solyc03g113930.3	B4_drought	B4_ck	2138.8	0	1069.4	13.4751	1.1876	11.3465	7.71606e-30	6.86173e-28	22.0 kDa class IV heat shock protein (AHRD V3.3 *** A0A2G3ATG3_CAPCH)
Solyc03g121180.4	B4_drought	B4_ck	101.214	412.17	256.692	-2.0261	0.178841	-11.3291	9.41756e-30	8.29508e-28	GDSL esterase/lipase (AHRD V3.3 *** A0A2G3D0P9_CAPCH)
Solyc07g062700.3	B4_drought	B4_ck	441.868	102.213	272.04	2.11145	0.186629	11.3136	1.12376e-29	9.85126e-28	Calcium-binding EF-hand family protein (AHRD V3.3 *** A0A2U1MZJ3_ARTAN)
Solyc03g097580.4	B4_drought	B4_ck	37.2405	233.809	135.525	-2.65057	0.234732	-11.2919	1.43891e-29	1.25545e-27	Bidirectional sugar transporter SWEET (AHRD V3.3 *** A0A142DVH1_SOLTU)
Solyc12g096770.1	B4_drought	B4_ck	6.50434	144.755	75.6299	-4.47255	0.396909	-11.2685	1.87838e-29	1.63119e-27	HXXXD-type acyl-transferase family protein (AHRD V3.3 *** F4JBC7_ARATH)
Solyc03g111690.4	B4_drought	B4_ck	1.9403	247.236	124.588	-6.98162	0.622614	-11.2134	3.50531e-29	3.0298e-27	Pectate lyase (AHRD V3.3 *** A0A2G2ZW27_CAPAN)
Solyc01g086970.4	B4_drought	B4_ck	407.69	101.367	254.529	2.0079	0.179695	11.1739	5.47197e-29	4.70767e-27	Zinc finger A20 and AN1 domain-containing stress-associated protein 8 (AHRD V3.3 *** A0A2G2XRT9_CAPBA)
Solyc06g051400.3	B4_drought	B4_ck	104.792	521.021	312.906	-2.3118	0.20699	-11.1686	5.80684e-29	4.97264e-27	omega-3 fatty acid desaturase
Solyc01g005410.4	B4_drought	B4_ck	369.21	73.3114	221.261	2.33142	0.209147	11.1473	7.38044e-29	6.29106e-27	Caleosin (AHRD V3.3 *** A0A200QL80_9MAGN)
Solyc06g005150.3	B4_drought	B4_ck	301.069	63.155	182.112	2.25172	0.202228	11.1346	8.513e-29	7.22316e-27	ascorbate peroxidase
Solyc08g074480.1	B4_drought	B4_ck	246.343	1350.99	798.665	-2.45591	0.221209	-11.1022	1.22377e-28	1.03361e-26	Bifunctional inhibitor/lipid-transfer protein/seed storage 2S albumin superfamily protein (AHRD V3.3 *** A0A2U1PU47_ARTAN)
Solyc08g067320.3	B4_drought	B4_ck	2.60321	182.734	92.6686	-6.12968	0.552493	-11.0946	1.33267e-28	1.12047e-26	Chlorophyll a-b binding protein, chloroplastic (AHRD V3.3 *-* A0A2G3D4H8_CAPCH)
Solyc09g011160.4	B4_drought	B4_ck	146.352	6.14422	76.2481	4.57728	0.413965	11.0572	2.02367e-28	1.69375e-26	Regulator of chromosome condensation (RCC1) family protein (AHRD V3.3 *** A0A1I9LSN5_ARATH)
Solyc11g010170.2	B4_drought	B4_ck	202.894	30.5545	116.724	2.73	0.2478	11.0169	3.16614e-28	2.62619e-26	LanC-like protein GCL1 (AHRD V3.3 *** A0A1U8EWL4_CAPAN)
Solyc08g082120.2	B4_drought	B4_ck	451.736	111.202	281.469	2.02184	0.184039	10.9859	4.46724e-28	3.67356e-26	Methanol inducible protein (AHRD V3.3 *** D1MAX5_NICBE)
Solyc05g015800.3	B4_drought	B4_ck	24.781	180.065	102.423	-2.86003	0.260337	-10.9859	4.46856e-28	3.67356e-26	Alcohol acyl transferase (AHRD V3.3 *** Q6QLX4_SOLLC)
Solyc09g097800.2	B4_drought	B4_ck	59.8225	333.605	196.714	-2.47957	0.22586	-10.9783	4.85794e-28	3.97599e-26	Unknown protein
Solyc05g007830.3	B4_drought	B4_ck	5.1934	140.29	72.7416	-4.75027	0.432719	-10.9777	4.89001e-28	3.98461e-26	expansin12
Solyc04g050730.3	B4_drought	B4_ck	2.93842	158.988	80.963	-5.75842	0.527617	-10.914	9.88011e-28	7.98045e-26	GDSL esterase/lipase (AHRD V3.3 *** A0A2R6PKD3_ACTCH)
Solyc09g007900.4	B4_drought	B4_ck	62.1405	308.251	185.196	-2.30941	0.211784	-10.9046	1.09627e-27	8.81637e-26	Phenylalanine ammonia-lyase (AHRD V3.3 *** A0A2G3BJ81_CAPCH)
Solyc03g123410.1	B4_drought	B4_ck	1.31281	362.794	182.053	-8.11852	0.745093	-10.896	1.20456e-27	9.63455e-26	Germin-like protein 1 (AHRD V3.3 *** A0A1U8G802_CAPAN)
Solyc06g074790.2	B4_drought	B4_ck	11.4539	137.384	74.419	-3.58688	0.329202	-10.8957	1.20842e-27	9.63455e-26	Histone H2B (AHRD V3.3 *** A0A2G3CAQ8_CAPCH)
Solyc02g084240.3	B4_drought	B4_ck	332.882	67.5864	200.234	2.30175	0.211275	10.8946	1.22366e-27	9.71421e-26	H1 histone-like protein
Solyc02g093600.3	B4_drought	B4_ck	202.065	2.38465	102.225	6.40606	0.589005	10.8761	1.49879e-27	1.18475e-25	Class I heat shock protein (AHRD V3.3 *** A0A2K3K1J3_TRIPR)
Solyc01g099630.4	B4_drought	B4_ck	14.0609	144.648	79.3542	-3.36423	0.310035	-10.8511	1.96949e-27	1.5502e-25	xyloglucan endotransglucosylase-hydrolase 1
Solyc04g072700.4	B4_drought	B4_ck	569.524	129.378	349.451	2.13905	0.197599	10.8252	2.61555e-27	2.04999e-25	Heavy metal-associated isoprenylated plant protein (AHRD V3.3 *** A0A2R6RNU7_ACTCH)
Solyc01g095150.3	B4_drought	B4_ck	159.832	16.0717	87.9518	3.31798	0.307849	10.778	4.37403e-27	3.41377e-25	late embryogenesis-like protein
Solyc07g052480.3	B4_drought	B4_ck	17.7606	184.827	101.294	-3.37177	0.313921	-10.7408	6.54535e-27	5.04455e-25	isocitrate lyase LEU18678
Solyc07g043500.1	B4_drought	B4_ck	15.9657	145.519	80.7424	-3.18699	0.29768	-10.7061	9.52947e-27	7.28374e-25	Glycosyltransferase (AHRD V3.3 *** C5NN15_CATRO)
Solyc04g011390.1	B4_drought	B4_ck	13.7891	153.216	83.5023	-3.47868	0.325144	-10.6989	1.02997e-26	7.84006e-25	Histone H4 (AHRD V3.3 *-* F2E7L1_HORVV)
Solyc09g082690.3	B4_drought	B4_ck	324.904	67.2633	196.083	2.27371	0.213052	10.6721	1.3749e-26	1.04227e-24	superoxide dismutase
Solyc08g082250.3	B4_drought	B4_ck	17.2245	152.636	84.9305	-3.14467	0.296288	-10.6135	2.57822e-26	1.93859e-24	endo-beta-1,4-D-glucanase (Cel8)
Solyc09g066100.3	B4_drought	B4_ck	17.8725	149.935	83.9037	-3.0649	0.289034	-10.6039	2.85669e-26	2.13928e-24	Histone H1 (AHRD V3.3 *-* A0A2G2WIH1_CAPBA)
Solyc03g117870.3	B4_drought	B4_ck	48.5826	236.448	142.515	-2.28253	0.215865	-10.5739	3.93804e-26	2.93718e-24	4-coumarate:CoA ligase (AHRD V3.3 *** Q42879_LITER)
Solyc10g078770.2	B4_drought	B4_ck	181.527	2.37011	91.9487	6.25368	0.592195	10.5602	4.55914e-26	3.38677e-24	11 kDa late embryogenesis abundant protein (AHRD V3.3 *-* A0A2G3BHR7_CAPCH)
Solyc02g086650.3	B4_drought	B4_ck	20.8463	154.023	87.4346	-2.8839	0.273611	-10.5402	5.64062e-26	4.17338e-24	Phosphoenolpyruvate/phosphate translocator 2, chloroplastic (AHRD V3.3 *** A0A2G2XHT3_CAPBA)
Solyc10g008910.1	B4_drought	B4_ck	5.89362	121.538	63.7159	-4.36931	0.414701	-10.5361	5.89192e-26	4.34195e-24	Histone H3 (AHRD V3.3 *** B3TM40_ELAGV)
Solyc04g080380.3	B4_drought	B4_ck	35.6112	196.234	115.923	-2.46283	0.235873	-10.4413	1.60537e-25	1.16449e-23	Leucine carboxyl methyltransferase (AHRD V3.3 *** A0A2U1QMA3_ARTAN)
Solyc03g007240.3	B4_drought	B4_ck	76.4582	333.642	205.05	-2.12447	0.203915	-10.4185	2.04252e-25	1.4758e-23	spermine synthase,Pfam:PF01564
Solyc01g067900.3	B4_drought	B4_ck	40.4899	222.425	131.457	-2.45794	0.236721	-10.3833	2.9545e-25	2.12644e-23	Rapid alkalinization factor 23 (AHRD V3.3 *** A0A2G3DFY2_CAPCH)
Solyc05g053400.3	B4_drought	B4_ck	1.95895	174.815	88.387	-6.48057	0.625338	-10.3633	3.64101e-25	2.61038e-23	Glycosyltransferase (AHRD V3.3 *** A0A0A1WC49_NICAT)
Solyc04g050440.3	B4_drought	B4_ck	7.171	114.004	60.5873	-3.98954	0.385952	-10.3369	4.79966e-25	3.42777e-23	ammonium transporter
Solyc07g040960.1	B4_drought	B4_ck	124.125	4.08645	64.1055	4.92646	0.477504	10.3171	5.89701e-25	4.16325e-23	Harbinger transposase-derived nuclease (AHRD V3.3 *** A0A200QD47_9MAGN)
Solyc06g005710.3	B4_drought	B4_ck	46.6311	222.431	134.531	-2.25367	0.218722	-10.3038	6.77024e-25	4.76156e-23	Protein TIC 62, chloroplastic (AHRD V3.3 *** A0A1J3HBE9_NOCCA)
Solyc01g108630.3	B4_drought	B4_ck	46.7574	242.633	144.695	-2.37293	0.231624	-10.2448	1.24934e-24	8.75344e-23	nii1 nitrite reductase
Solyc09g015010.2	B4_drought	B4_ck	436.207	1.02161	218.614	8.73902	0.855328	10.2172	1.66148e-24	1.15972e-22	Gag-asp_proteas domain-containing protein (AHRD V3.3 *-* A0A1Q3CQ35_CEPFO)
Solyc03g098795.1	B4_drought	B4_ck	3.62186	122.69	63.156	-5.09317	0.499341	-10.1998	1.98687e-24	1.37645e-22	Proteinase inhibitor type-2 (AHRD V3.3 *** A0A2G2XU31_CAPAN)
Solyc10g006900.3	B4_drought	B4_ck	6.52299	109.489	58.0059	-4.06882	0.399931	-10.1738	2.59576e-24	1.79156e-22	light dependent NADH:protochlorophyllide oxidoreductase 3 s2
Solyc10g006700.1	B4_drought	B4_ck	150.634	13.625	82.1293	3.46676	0.34093	10.1685	2.74067e-24	1.88454e-22	Calcium-binding protein PBP1 (AHRD V3.3 *** A0A1U8EDM6_CAPAN)
Solyc04g015750.3	B4_drought	B4_ck	133.965	595.894	364.93	-2.15181	0.211946	-10.1526	3.22551e-24	2.20971e-22	CobN/magnesium chelatase (AHRD V3.3 *** A0A200PZ28_9MAGN)
Solyc11g069700.2	B4_drought	B4_ck	127.745	13.9347	70.8397	3.1959	0.314896	10.1491	3.34587e-24	2.28371e-22	Elongation factor 1-alpha (AHRD V3.3 *** A0A1U8EL12_CAPAN)
Solyc02g081980.3	B4_drought	B4_ck	5.87685	108.826	57.3512	-4.21171	0.415727	-10.1309	4.0272e-24	2.73865e-22	Apyrase (AHRD V3.3 *** A0A2G2XFE6_CAPBA)
Solyc06g071820.3	B4_drought	B4_ck	123.483	12.5598	68.0213	3.29483	0.325802	10.113	4.83925e-24	3.27882e-22	BTB/POZ and TAZ domain-containing protein 1 (AHRD V3.3 *** A0A2G3BFP5_CAPCH)
Solyc01g106210.3	B4_drought	B4_ck	226.088	44.4985	135.293	2.34466	0.231926	10.1095	5.01169e-24	3.38326e-22	Heat shock protein 70 kDa (AHRD V3.3 *** A0A2K3MZA1_TRIPR)
Solyc00g500063.1	B4_drought	B4_ck	46.8101	233.915	140.362	-2.3224	0.231282	-10.0414	1.00212e-23	6.71604e-22	Ribulose bisphosphate carboxylase large chain (AHRD V3.3 *** A0A2G2Z7Q2_CAPAN)
Solyc05g053470.3	B4_drought	B4_ck	133.916	16.5934	75.2548	3.00795	0.300058	10.0246	1.18865e-23	7.93737e-22	60 kDa chaperonin (AHRD V3.3 *** Q8H903_ORYSJ)
Solyc12g009070.1	B4_drought	B4_ck	216.138	950.799	583.468	-2.13792	0.213395	-10.0186	1.26307e-23	8.40395e-22	Unknown protein
Solyc06g084390.3	B4_drought	B4_ck	128.133	14.6294	71.381	3.13027	0.312566	10.0147	1.31333e-23	8.70706e-22	ER auxin binding 1
Solyc07g006180.3	B4_drought	B4_ck	173.138	30.9752	102.056	2.48337	0.24806	10.0112	1.36145e-23	8.99385e-22	ripening regulated protein (DDTFR5)
Solyc01g091170.3	B4_drought	B4_ck	5.52674	104.77	55.1482	-4.2404	0.424455	-9.99022	1.6821e-23	1.10725e-21	ARGINASE 2
Solyc08g068690.1	B4_drought	B4_ck	264.405	55.7079	160.056	2.24904	0.22516	9.98861	1.70965e-23	1.1214e-21	Tyramine n-hydroxycinnamoyl transferase (AHRD V3.3 *** Q5D8C0_CAPAN)
Solyc02g084410.3	B4_drought	B4_ck	36.6783	212.032	124.355	-2.53273	0.253754	-9.98103	1.84544e-23	1.20619e-21	Lactoylglutathione lyase (AHRD V3.3 *** A0A2K3LFU2_TRIPR)
Solyc02g068110.4	B4_drought	B4_ck	205.279	36.2035	120.741	2.5055	0.251055	9.97988	1.86693e-23	1.21594e-21	Transcription and mRNA export factor ENY2 (AHRD V3.3 *** A0A2G3D3N3_CAPCH)
Solyc08g067330.1	B4_drought	B4_ck	1.95895	150.948	76.4533	-6.2689	0.628936	-9.96748	2.11529e-23	1.37286e-21	Chlorophyll a-b binding protein, chloroplastic (AHRD V3.3 *-* A0A2G2W7Q4_CAPBA)
Solyc03g007230.4	B4_drought	B4_ck	239.434	54.3111	146.873	2.1392	0.215079	9.94612	2.62202e-23	1.69579e-21	Protein phosphatase 2C (AHRD V3.3 *** A0A2U1KYU0_ARTAN)
Solyc08g078510.3	B4_drought	B4_ck	125.092	12.6272	68.8596	3.31062	0.334312	9.90278	4.04844e-23	2.60014e-21	GRAM domain family protein (AHRD V3.3 *-* A0A2U1NIK8_ARTAN)
Solyc01g081270.2	B4_drought	B4_ck	105.139	6.12967	55.6343	4.10132	0.415275	9.87617	5.28144e-23	3.38031e-21	Glutathione S-transferase (AHRD V3.3 *** A0A200PVK3_9MAGN)
Solyc01g107910.4	B4_drought	B4_ck	30.7679	173.619	102.194	-2.49822	0.253071	-9.87163	5.52577e-23	3.52449e-21	caffeoyl-CoA O-methyltransferase (AHRD V3.3 *** A0A2I4EET3_9ROSI)
Solyc10g079200.2	B4_drought	B4_ck	48.294	214.165	131.229	-2.14908	0.218679	-9.82755	8.56786e-23	5.44604e-21	Mitochondrial carnitine/acylcarnitine carrier-like protein (AHRD V3.3 *** A0A2G2VW73_CAPBA)
Solyc05g008120.4	B4_drought	B4_ck	222.319	1.34849	111.834	7.35299	0.750524	9.79714	1.15817e-22	7.31147e-21	DnaJ-like protein subfamily B member 6 (AHRD V3.3 *-* A0A2G3B5R9_CAPCH)
Solyc08g006980.3	B4_drought	B4_ck	277.572	65.4907	171.531	2.08254	0.212816	9.78564	1.29776e-22	8.16482e-21	RING/U-box superfamily protein (AHRD V3.3 *** A0A2U1LIK0_ARTAN)
Solyc04g006970.4	B4_drought	B4_ck	150.427	24.1271	87.277	2.63992	0.270295	9.76681	1.56294e-22	9.73391e-21	Phosphoenolpyruvate carboxylase (AHRD V3.3 *** A6YM33_RICCO)
Solyc07g043460.3	B4_drought	B4_ck	20.1648	136.674	78.4193	-2.75817	0.28244	-9.76552	1.58292e-22	9.82528e-21	Cytochrome P450 (AHRD V3.3 *** A0A200PQ40_9MAGN)
Solyc06g066700.1	B4_drought	B4_ck	58.782	313.247	186.014	-2.41622	0.248444	-9.72539	2.34993e-22	1.44889e-20	serine-rich protein-like protein (AHRD V3.3 --* AT3G13227.1)
Solyc08g080540.3	B4_drought	B4_ck	117.294	12.9104	65.1024	3.18263	0.327597	9.71507	2.60078e-22	1.59823e-20	Heat stress transcription factor B-2b (AHRD V3.3 *** A0A2G3DB98_CAPCH)
Solyc06g072330.3	B4_drought	B4_ck	108.381	4.09832	56.2399	4.72889	0.488126	9.68786	3.39556e-22	2.07973e-20	Mitochondrial import inner membrane translocase subunit TIM14 (AHRD V3.3 *** B6T323_MAIZE)
Solyc10g005960.1	B4_drought	B4_ck	13.0124	121.653	67.3328	-3.223	0.333326	-9.66921	4.07527e-22	2.47961e-20	Fasciclin-like arabinogalactan protein (AHRD V3.3 *** A0A2R6P548_ACTCH)
Solyc09g059650.4	B4_drought	B4_ck	107.314	8.19931	57.7568	3.7141	0.384281	9.66504	4.24444e-22	2.57408e-20	Unknown protein
Solyc11g011760.3	B4_drought	B4_ck	201.976	43.9002	122.938	2.20252	0.22794	9.66274	4.34109e-22	2.62409e-20	voltage-dependent L-type calcium channel subunit (AHRD V3.3 *** AT5G16550.1)
Solyc07g053640.1	B4_drought	B4_ck	2.58832	114.912	58.7503	-5.46235	0.566831	-9.63664	5.59921e-22	3.36262e-20	Arabinogalactan-protein (AHRD V3.3 *-* Q41256_NICAL)
Solyc03g120420.3	B4_drought	B4_ck	129.44	15.336	72.3882	3.0779	0.321138	9.58435	9.3041e-22	5.56951e-20	Unknown protein
Solyc10g005080.3	B4_drought	B4_ck	15.9303	122.163	69.0465	-2.93635	0.306961	-9.56587	1.11264e-21	6.63885e-20	Late elongated hypocotyl (AHRD V3.3 *** J9PV71_NICAT)
Solyc03g111100.1	B4_drought	B4_ck	156.594	24.4513	90.5225	2.67862	0.280809	9.53895	1.44288e-21	8.55412e-20	At3g48510 (AHRD V3.3 *** Q9SMP6_ARATH)
Solyc02g063150.3	B4_drought	B4_ck	2164.68	10683.8	6424.24	-2.30329	0.242428	-9.50091	2.0807e-21	1.22961e-19	RuBP carboxylase small subunit
Solyc09g065660.4	B4_drought	B4_ck	129.817	2.04322	65.9303	5.99094	0.631897	9.48088	2.52154e-21	1.48067e-19	Heat shock transcription factor (AHRD V3.3 *-* A0A1Y1I763_KLENI)
Solyc07g043480.1	B4_drought	B4_ck	16.6511	119.338	67.9947	-2.84218	0.299824	-9.47948	2.55564e-21	1.49594e-19	Glycosyltransferase (AHRD V3.3 *** A0A2G3BZR4_CAPCH)
Solyc03g096670.3	B4_drought	B4_ck	164.663	32.6242	98.6436	2.33484	0.246424	9.47488	2.67067e-21	1.55834e-19	Protein phosphatase 2C (AHRD V3.3 *** A0A2U1LBV4_ARTAN)
Solyc05g053810.3	B4_drought	B4_ck	54.3196	230.577	142.448	-2.08419	0.219997	-9.47373	2.70024e-21	1.57064e-19	Serine hydroxymethyltransferase (AHRD V3.3 *** A0A2G3CI35_CAPCH)
Solyc04g074640.4	B4_drought	B4_ck	12.735	108.147	60.4409	-3.08704	0.326411	-9.45751	3.15376e-21	1.82297e-19	Ascorbate peroxidase (AHRD V3.3 *** A0A0K2SS60_CITUN)
Solyc12g011010.2	B4_drought	B4_ck	2.93842	101.417	52.1779	-5.10986	0.540547	-9.45313	3.28848e-21	1.88904e-19	Protodermal factor 1 (AHRD V3.3 *-* A0A2G2YT94_CAPAN)
Solyc08g079430.3	B4_drought	B4_ck	127.69	16.3022	71.9962	2.96906	0.315764	9.40281	5.31274e-21	3.01441e-19	partialcopper-containing amine oxidase
Solyc12g099650.2	B4_drought	B4_ck	1138.4	4772.18	2955.29	-2.06776	0.220661	-9.37075	7.2022e-21	4.06156e-19	Photosystem II 5 kDa protein, chloroplastic (AHRD V3.3 *** A0A2G3B5K3_CAPCH)
Solyc07g048120.3	B4_drought	B4_ck	116.727	15.9925	66.3596	2.86807	0.306483	9.35801	8.12525e-21	4.56817e-19	ubiquitin fusion degradation protein 1 (AHRD V3.3 *** A0A2I4DSF8_9ROSI)
Solyc01g099410.3	B4_drought	B4_ck	20.6063	131.36	75.9832	-2.67368	0.285873	-9.35268	8.54552e-21	4.78989e-19	Histone H2A (AHRD V3.3 *** A0A0H5QLQ1_9EUKA)
Solyc12g042830.3	B4_drought	B4_ck	808.628	0.326882	404.477	11.1099	1.1895	9.34005	9.62908e-21	5.34862e-19	Class I heat shock protein (AHRD V3.3 *-* A0A2U1P7Z6_ARTAN)
Solyc03g116390.4	B4_drought	B4_ck	122.63	2.04322	62.3364	5.90878	0.633342	9.32953	1.06342e-20	5.88923e-19	Late embryogenesis abundant protein Dc3 (AHRD V3.3 *** A0A1U8FUJ0_CAPAN)
Solyc10g085880.1	B4_drought	B4_ck	156.804	26.7276	91.766	2.54892	0.273282	9.32709	1.08813e-20	6.00811e-19	UDP-glycosyltransferase 73C4 (AHRD V3.3 *** U73C4_SOLLC)
Solyc05g008130.4	B4_drought	B4_ck	102.788	3.06483	52.9266	5.06983	0.543875	9.32168	1.14513e-20	6.28531e-19	Unknown protein
Solyc11g066670.1	B4_drought	B4_ck	18.8893	123.119	71.0041	-2.70284	0.290162	-9.31494	1.22021e-20	6.65789e-19	Glycosyltransferase (AHRD V3.3 *** A0A288W8G2_GARJA)
Solyc12g044330.2	B4_drought	B4_ck	54.7792	289.244	172.012	-2.39823	0.2579	-9.29907	1.41685e-20	7.7081e-19	tonoplast intrinsic protein 2.1
Solyc04g063240.3	B4_drought	B4_ck	38.8419	175.652	107.247	-2.17715	0.234262	-9.29366	1.49068e-20	8.08596e-19	Protein STAY-GREEN, chloroplastic (AHRD V3.3 *** A0A2G2WYV6_CAPBA)
Solyc07g064600.3	B4_drought	B4_ck	2.60697	100.632	51.6197	-5.26819	0.568573	-9.26563	1.93935e-20	1.0428e-18	Endoribonuclease L-PSP family protein (AHRD V3.3 *-* A0A1I9LS34_ARATH)
Solyc02g084980.3	B4_drought	B4_ck	180.394	40.8499	110.622	2.14329	0.231549	9.2563	2.11637e-20	1.13468e-18	Hexosyltransferase (AHRD V3.3 *** A0A2G2XGM6_CAPBA)
Solyc02g061790.4	B4_drought	B4_ck	154.674	23.997	89.3355	2.69332	0.291572	9.23725	2.52904e-20	1.35201e-18	Activated RNA polymerase II transcriptional coactivator p15 (AHRD V3.3 *** A0A2G2XC29_CAPBA)
Solyc02g081150.1	B4_drought	B4_ck	7.79849	92.2084	50.0035	-3.55909	0.386725	-9.20316	3.47588e-20	1.85283e-18	serine/arginine repetitive matrix-like protein (AHRD V3.3 *** AT4G22190.1)
Solyc09g064380.3	B4_drought	B4_ck	89.1266	5.78824	47.4574	3.94549	0.432045	9.13212	6.71722e-20	3.54995e-18	Tetratricopeptide repeat (TPR)-like superfamily protein (AHRD V3.3 *** F4I456_ARATH)
Solyc11g011260.1	B4_drought	B4_ck	26.9819	153.138	90.0601	-2.50301	0.275084	-9.09906	9.11161e-20	4.788e-18	GAI
Solyc10g082064.1	B4_drought	B4_ck	157.803	22.916	90.3594	2.78663	0.306461	9.09292	9.64121e-20	5.05194e-18	furry (AHRD V3.3 *** AT5G08060.1)
Solyc07g056510.3	B4_drought	B4_ck	338.81	0	169.405	10.8168	1.19178	9.07617	1.12466e-19	5.87652e-18	Glutathione S-transferase-like protein (AHRD V3.3 *** A0A2K3N2T5_TRIPR)
Solyc06g069070.1	B4_drought	B4_ck	158.634	31.4223	95.0283	2.33826	0.257831	9.06897	1.20152e-19	6.26043e-18	Bifunctional inhibitor/lipid-transfer protein/seed storage 2S albumin superfamily protein (AHRD V3.3 *** A0A1I9LP30_ARATH)
Solyc05g053850.3	B4_drought	B4_ck	25.8332	138.354	82.0936	-2.42238	0.267423	-9.0582	1.32617e-19	6.8905e-18	Protein FLOWERING LOCUS T (AHRD V3.3 *** A0A2G3CJ17_CAPCH)
Solyc02g092670.1	B4_drought	B4_ck	28.9054	159.907	94.4063	-2.46546	0.272632	-9.04319	1.52162e-19	7.86182e-18	Subtilisin-like protease (AHRD V3.3 *** A9XG40_TOBAC)
Solyc05g056477.1	B4_drought	B4_ck	98.6817	7.90152	53.2916	3.65168	0.404359	9.0308	1.70416e-19	8.78043e-18	NAC domain-containing protein (AHRD V3.3 *** A0A2K3LLY1_TRIPR)
Solyc02g063520.3	B4_drought	B4_ck	162.237	36.0569	99.1469	2.16955	0.241339	8.98961	2.48118e-19	1.27485e-17	Homeobox-leucine zipper protein HAT22 (AHRD V3.3 *** A0A2G2XBJ3_CAPBA)
Solyc09g075600.3	B4_drought	B4_ck	208.922	1.02161	104.972	7.67698	0.858632	8.94094	3.85869e-19	1.95012e-17	GATA transcription factor-like protein (AHRD V3.3 *-* AT1G02700.1)
Solyc05g053550.3	B4_drought	B4_ck	10.7369	95.7269	53.2319	-3.15309	0.353271	-8.92541	4.4407e-19	2.23205e-17	chalcone synthase 2
Solyc03g006970.1	B4_drought	B4_ck	7.79662	91.7486	49.7726	-3.55354	0.399352	-8.89826	5.67311e-19	2.84378e-17	serine protease SBT2
Solyc03g034010.3	B4_drought	B4_ck	88.1862	8.15835	48.1723	3.43305	0.386372	8.88535	6.37202e-19	3.18549e-17	RING-type E3 ubiquitin transferase (AHRD V3.3 *-* A0A2G3CL67_CAPCH)
Solyc05g052470.3	B4_drought	B4_ck	155.002	33.0092	94.0057	2.2321	0.251692	8.86839	7.42077e-19	3.68984e-17	Ferritin (AHRD V3.3 *** A0A2G3CHZ4_CAPCH)
Solyc05g005560.4	B4_drought	B4_ck	9.44464	90.3163	49.8805	-3.25613	0.368259	-8.84196	9.40552e-19	4.61469e-17	polygalacturonase isoenzyme 1 beta subunit
Solyc01g105140.3	B4_drought	B4_ck	162.61	35.0762	98.8431	2.2129	0.250302	8.84092	9.49296e-19	4.64527e-17	Arginine/serine-rich splicing factor, putative, expressed (AHRD V3.3 *-* Q6AVF4_ORYSJ)
Solyc05g011890.1	B4_drought	B4_ck	2.95707	85.373	44.165	-4.85926	0.550737	-8.82318	1.11251e-18	5.39804e-17	Sulfotransferase (AHRD V3.3 *** A0A2G3B6Y2_CAPCH)
Solyc11g008870.2	B4_drought	B4_ck	16.5783	109.93	63.254	-2.72667	0.309042	-8.82295	1.1148e-18	5.39804e-17	Methylenetetrahydrofolate reductase (AHRD V3.3 *** A0A1U8F633_CAPAN)
Solyc02g089350.3	B4_drought	B4_ck	1.29416	134.802	68.048	-6.6903	0.758349	-8.82219	1.12238e-18	5.42053e-17	Gibberellin regulated protein (AHRD V3.3 *** A0A2U1PE48_ARTAN)
Solyc07g053050.1	B4_drought	B4_ck	169.865	37.1604	103.513	2.19331	0.248668	8.82022	1.14237e-18	5.50273e-17	Calcium-binding protein PBP1 (AHRD V3.3 *** A0A1U8HB91_CAPAN)
Solyc08g081220.1	B4_drought	B4_ck	12.6959	99.102	55.8989	-2.96309	0.336693	-8.80057	1.36121e-18	6.52289e-17	Cytochrome P450 (AHRD V3.3 *** A0A200Q5S5_9MAGN)
Solyc06g069430.3	B4_drought	B4_ck	110.265	17.3529	63.809	2.66795	0.303402	8.79343	1.45065e-18	6.93349e-17	FRUITFULL-like MADS-box 1
Solyc02g063030.4	B4_drought	B4_ck	5.89362	80.821	43.3573	-3.78074	0.431065	-8.77068	1.77583e-18	8.46585e-17	Mental retardation GTPase activating protein (AHRD V3.3 *** A0A1I9LSH4_ARATH)
Solyc04g080700.4	B4_drought	B4_ck	146.728	31.0017	88.8647	2.2434	0.25614	8.7585	1.97862e-18	9.40838e-17	Bifunctional nuclease 2 (AHRD V3.3 *** A0A2G3AX92_CAPCH)
Solyc06g069730.3	B4_drought	B4_ck	0.646141	351.744	176.195	-9.07444	1.03616	-8.75773	1.9922e-18	9.44862e-17	Chlorophyll a-b binding protein, chloroplastic (AHRD V3.3 *** A0A1U8GPF4_CAPAN)
Solyc03g113100.3	B4_drought	B4_ck	193.951	47.4504	120.701	2.03291	0.232614	8.7394	2.34349e-18	1.10299e-16	Ubiquitin-conjugating enzyme (AHRD V3.3 *** A0A200QS73_9MAGN)
Solyc06g011370.4	B4_drought	B4_ck	81.5253	3.39172	42.4585	4.58354	0.526512	8.70548	3.16229e-18	1.47709e-16	Chaperone protein ClpB (AHRD V3.3 *-* B2IUM0_NOSP7)
Solyc07g045440.1	B4_drought	B4_ck	17.4851	123.812	70.6485	-2.81911	0.324758	-8.68065	3.935e-18	1.82736e-16	Fasciclin-like arabinogalactan protein 2 (AHRD V3.3 *** A0A2G3BYC2_CAPCH)
Solyc02g088100.3	B4_drought	B4_ck	2.93842	80.0574	41.4979	-4.76832	0.550606	-8.66013	4.71244e-18	2.17915e-16	expansin precursor 5
Solyc02g065780.1	B4_drought	B4_ck	41.6689	206.457	124.063	-2.3108	0.267927	-8.62475	6.42344e-18	2.94825e-16	Protein RALF-like 27 (AHRD V3.3 *** A0A2G3D352_CAPCH)
Solyc09g059240.3	B4_drought	B4_ck	20.8258	117.22	69.0227	-2.49088	0.289253	-8.61141	7.21689e-18	3.30423e-16	Cytochrome P450 (AHRD V3.3 *** A0A2U1Q1Z2_ARTAN)
Solyc01g098500.3	B4_drought	B4_ck	15.6567	101.025	58.3407	-2.68965	0.312801	-8.59858	8.07103e-18	3.68617e-16	Sugar facilitator protein 5
Solyc06g011400.2	B4_drought	B4_ck	103.665	14.2352	58.9502	2.86206	0.333094	8.59237	8.51952e-18	3.88142e-16	Chaperone protein ClpB (AHRD V3.3 *** B2IUM0_NOSP7)
Solyc03g093560.1	B4_drought	B4_ck	79.019	6.15609	42.5875	3.68794	0.429227	8.59206	8.5425e-18	3.88233e-16	ethylene response factor C.6
Solyc10g008410.1	B4_drought	B4_ck	5.87497	76.7266	41.3008	-3.70668	0.432795	-8.56452	1.0853e-17	4.92029e-16	E3 ubiquitin-protein ligase RMA1H1 (AHRD V3.3 *** A0A2G3BCW2_CAPCH)
Solyc01g005590.2	B4_drought	B4_ck	13.5131	452.065	232.789	-5.05922	0.594847	-8.50507	1.81491e-17	8.08924e-16	Unknown protein
Solyc01g091530.4	B4_drought	B4_ck	23.1405	119.905	71.5226	-2.37298	0.279502	-8.49	2.06632e-17	9.14372e-16	Fasciclin-like arabinogalactan protein (AHRD V3.3 *** E3WHD6_9ROSI)
Solyc11g066860.2	B4_drought	B4_ck	93.1526	12.9422	53.0474	2.84807	0.337526	8.43807	3.22622e-17	1.41411e-15	hypothetical protein (AHRD V3.3 *** AT2G27830.1)
Solyc03g019820.3	B4_drought	B4_ck	75.0172	5.42306	40.2201	3.78584	0.448799	8.4355	3.29777e-17	1.43865e-15	tonoplast intrinsic protein 3.2
Solyc01g106000.4	B4_drought	B4_ck	173.163	41.5381	107.35	2.05938	0.244709	8.41562	3.90819e-17	1.69297e-15	Nicotinamidase 1 (AHRD V3.3 *** A0A1U8DWC4_CAPAN)
Solyc12g098810.2	B4_drought	B4_ck	83.2255	9.49497	46.3602	3.12834	0.371921	8.41129	4.05516e-17	1.75253e-15	Chitinase-like protein (AHRD V3.3 *** Q6JX04_GOSHI)
Solyc06g050130.3	B4_drought	B4_ck	91.6216	12.9276	52.2746	2.82546	0.336857	8.38771	4.95685e-17	2.13225e-15	Alpha-galactosidase (AHRD V3.3 *** K4C5G0_SOLLC)
Solyc11g007590.3	B4_drought	B4_ck	121.658	24.831	73.2443	2.29262	0.273544	8.38118	5.24e-17	2.24882e-15	OTU domain-containing protein (AHRD V3.3 *** A0A2G3B0Z0_CAPCH)
Solyc07g009380.4	B4_drought	B4_ck	26.5018	132.952	79.7267	-2.32759	0.278051	-8.37109	5.70893e-17	2.4444e-15	xyloglucan endotransglucosylase-hydrolase 2
Solyc03g118060.3	B4_drought	B4_ck	375.48	0.341427	187.91	10.0029	1.19589	8.36434	6.04537e-17	2.58247e-15	NFU1 iron-sulfur cluster protein (AHRD V3.3 *** AT5G07330.1)
Solyc02g081400.3	B4_drought	B4_ck	175.941	43.0998	109.521	2.02851	0.242643	8.36007	6.26826e-17	2.67152e-15	Protein DJ-1 (AHRD V3.3 *** A0A2U1PKX3_ARTAN)
Solyc01g150126.1	B4_drought	B4_ck	101.548	11.276	56.4119	3.17328	0.380843	8.33223	7.9331e-17	3.35019e-15	Calcium-binding EF-hand (AHRD V3.3 *-* A0A2U1P7H3_ARTAN)
Solyc09g075470.2	B4_drought	B4_ck	100.054	16.0334	58.0436	2.6435	0.317485	8.32638	8.33496e-17	3.49596e-15	DnaJ-like protein subfamily B member 6 (AHRD V3.3 *** A0A2G2W0L3_CAPBA)
Solyc02g071090.3	B4_drought	B4_ck	96.0612	14.9563	55.5088	2.68198	0.322122	8.32598	8.36338e-17	3.49994e-15	Purine permease (AHRD V3.3 *** A0A2U1LZ22_ARTAN),Pfam:PF16913
Solyc09g007910.4	B4_drought	B4_ck	13.9714	93.7398	53.8556	-2.74283	0.329811	-8.31636	9.07063e-17	3.77033e-15	Phenylalanine ammonia-lyase (AHRD V3.3 *** A0A2G2YQ27_CAPAN)
Solyc10g081720.2	B4_drought	B4_ck	19.8818	108.701	64.2913	-2.44941	0.294675	-8.31225	9.39035e-17	3.89447e-15	Fasciclin-like arabinogalactan protein 17 (AHRD V3.3 *** A0A2G3AVK5_CAPCH)
Solyc11g008420.3	B4_drought	B4_ck	137.576	28.2874	82.9316	2.28238	0.275092	8.2968	1.06954e-16	4.39626e-15	SKP1-like protein (AHRD V3.3 *** A0A2K3JJY8_TRIPR)
Solyc10g080500.2	B4_drought	B4_ck	31.3208	135.758	83.5394	-2.11575	0.25531	-8.28699	1.1615e-16	4.74265e-15	Actin (AHRD V3.3 *** A0A2G2VVS8_CAPBA)
Solyc08g080590.3	B4_drought	B4_ck	15.949	97.3839	56.6664	-2.60773	0.314897	-8.28121	1.21926e-16	4.96753e-15	Thaumatin-like protein (AHRD V3.3 *-* A0A2G3DBA4_CAPCH)
Solyc09g074475.1	B4_drought	B4_ck	85.1848	2.04322	43.614	5.38188	0.650421	8.27445	1.29045e-16	5.24605e-15	Unknown protein
Solyc00g500140.1	B4_drought	B4_ck	15.0609	96.6107	55.8358	-2.68344	0.324451	-8.2707	1.3318e-16	5.40226e-15	ATP synthase epsilon chain, chloroplastic (AHRD V3.3 *** A0A1U8QCD5_CAPAN)
Solyc03g117800.4	B4_drought	B4_ck	138.122	31.5643	84.8432	2.12824	0.257986	8.24942	1.59169e-16	6.42826e-15	Protein ECERIFERUM 3 (AHRD V3.3 *** A0A2G2WQK1_CAPBA)
Solyc03g115200.3	B4_drought	B4_ck	6.50809	72.6829	39.5955	-3.47892	0.421764	-8.24851	1.60377e-16	6.46296e-15	Carbohydrate-binding X8 domain superfamily protein (AHRD V3.3 *-* A0A1P8AZV6_ARATH)
Solyc01g095620.3	B4_drought	B4_ck	19.2935	104.543	61.9183	-2.43954	0.296287	-8.2337	1.81516e-16	7.2989e-15	Glycosyltransferase (AHRD V3.3 *** A0A2U1KKS2_ARTAN)
Solyc10g048060.2	B4_drought	B4_ck	122.685	23.2785	72.9818	2.40354	0.292053	8.22983	1.87486e-16	7.52262e-15	hypothetical protein (AHRD V3.3 *-* ATMG00030.1)
Solyc08g079200.1	B4_drought	B4_ck	9.13183	77.9204	43.5261	-3.09252	0.377467	-8.19282	2.55169e-16	1.01721e-14	Bifunctional inhibitor/lipid-transfer protein/seed storage 2S albumin superfamily protein (AHRD V3.3 *** A0A2U1PU47_ARTAN)
Solyc10g007350.4	B4_drought	B4_ck	139.576	29.0166	84.2962	2.26759	0.277336	8.17631	2.92679e-16	1.15981e-14	Multiprotein bridging factor 1 (AHRD V3.3 *** S4T643_CAPAN)
Solyc06g068650.4	B4_drought	B4_ck	28.2966	129.032	78.6642	-2.18718	0.267504	-8.17625	2.92822e-16	1.15981e-14	4-coumarate:CoA ligase (AHRD V3.3 *** Q42879_LITER)
Solyc03g078150.3	B4_drought	B4_ck	83.6316	11.2113	47.4214	2.89733	0.355526	8.14943	3.6564e-16	1.44205e-14	Amino acid transporter family protein (AHRD V3.3 *** S8E0T7_9LAMI)
Solyc02g089540.3	B4_drought	B4_ck	27.7624	123.79	75.7761	-2.15762	0.265746	-8.11909	4.69679e-16	1.83671e-14	CONSTANS 1
Solyc01g095140.4	B4_drought	B4_ck	85.7601	1.68992	43.725	5.65565	0.699646	8.08359	6.28894e-16	2.44384e-14	Desiccation protectant protein Lea14-like protein (AHRD V3.3 *** A0A2G3BT76_CAPCH)
Solyc05g008240.2	B4_drought	B4_ck	13.1038	92.4114	52.7576	-2.81999	0.349469	-8.06936	7.06664e-16	2.73455e-14	myb-related protein Hv1 (AHRD V3.3 --* XP_004238850.1)
Solyc08g076820.3	B4_drought	B4_ck	1.95895	73.7692	37.8641	-5.23597	0.650848	-8.04484	8.63601e-16	3.32792e-14	bHLH transcription factor146
Solyc12g089210.2	B4_drought	B4_ck	103.657	19.3723	61.5146	2.41821	0.300895	8.03675	9.2252e-16	3.54758e-14	Ornithine carbamoyltransferase (AHRD V3.3 *** A0A2G2YA09_CAPAN)
Solyc02g062130.4	B4_drought	B4_ck	74.6149	8.49978	41.5573	3.13379	0.390692	8.02112	1.04782e-15	4.01274e-14	Ferredoxin--NADP reductase, chloroplastic (AHRD V3.3 *** K4B6A3_SOLLC)
Solyc03g112230.4	B4_drought	B4_ck	124.031	27.4897	75.7606	2.17251	0.271145	8.01237	1.12522e-15	4.30024e-14	PB1 domain, Zinc finger, ZZ-type, UBA-like, Next to BRCA1, central domain protein (AHRD V3.3 *-* A0A2U1P8J3_ARTAN)
Solyc11g017440.3	B4_drought	B4_ck	14.7294	94.0669	54.3982	-2.67619	0.335054	-7.98732	1.37903e-15	5.23775e-14	Gibberellin regulated protein (AHRD V3.3 *-* A0A200PTJ5_9MAGN)
Solyc10g084960.2	B4_drought	B4_ck	122.6	1.02161	61.8107	6.90854	0.865032	7.98646	1.38872e-15	5.26375e-14	Glutathione S-transferase (AHRD V3.3 *** C0LF68_CAPAN)
Solyc01g066680.3	B4_drought	B4_ck	11.4577	80.3632	45.9104	-2.81313	0.352802	-7.97369	1.54008e-15	5.82553e-14	Pollen Ole e 1 allergen and extensin family protein (AHRD V3.3 *** A0A2U1NI15_ARTAN)
Solyc02g079290.3	B4_drought	B4_ck	79.5146	9.91565	44.7151	3.00762	0.378422	7.94778	1.8989e-15	7.16816e-14	FLOWERING LOCUS T/ TERMINAL FLOWER 1-like protein (AHRD V3.3 *** Q6L5N9_POPNI)
Solyc10g074440.2	B4_drought	B4_ck	5.89362	66.4113	36.1525	-3.49772	0.44057	-7.93907	2.03703e-15	7.67392e-14	Chitinase (AHRD V3.3 *** B9VRK7_CAPAN)
Solyc01g010220.3	B4_drought	B4_ck	120.67	25.2107	72.9404	2.26096	0.284841	7.93761	2.0612e-15	7.7492e-14	Copia-like polyprotein/retrotransposon (AHRD V3.3 --* Q9FI33_ARATH)
Solyc07g007170.3	B4_drought	B4_ck	123.098	26.2879	74.6928	2.22914	0.281241	7.92608	2.2617e-15	8.48574e-14	RING/U-box superfamily protein (AHRD V3.3 *** AT2G15580.2)
Solyc08g005800.4	B4_drought	B4_ck	15.0236	88.5916	51.8076	-2.56031	0.323247	-7.92061	2.36349e-15	8.84968e-14	Pectin acetylesterase (AHRD V3.3 *** A0A1U8F2I8_CAPAN)
Solyc09g014350.3	B4_drought	B4_ck	2.60697	65.1011	33.854	-4.64005	0.586893	-7.90611	2.6555e-15	9.92298e-14	Glycerol-3-phosphate acyltransferase, expressed (AHRD V3.3 *** D8L9N9_WHEAT)
Solyc03g115920.3	B4_drought	B4_ck	65.6285	5.44949	35.539	3.59122	0.456127	7.87328	3.4547e-15	1.28317e-13	RBR-type E3 ubiquitin transferase (AHRD V3.3 *** A0A1U8GHK6_CAPAN)
[truncated: 2,100 more rows]

## Sheet: Table S4
Table S4 Primers used in this study.
Name	Primer sequence (5 ′to 3′)	Purpose
OE-SlbHLH70-F	ATGAACTCATTTCAAAG	SlbHLH70 OE construct
OE-SlbHLH70-R	TCAAGTCCCGCCATTGCCC
gRNA1-F	CCAGGGAGAAGAAGAAGGAA	gRNA target sequences
gRNA1-R	TTCCTTCTTCTTCTCCCTGG
gRNA2-F	CGGCAGCATCAGATCAACGG	gRNA target sequences
gRNA2-R	CCGTTGATCTGATGCTGCCG
GFP-SlbHLH70-F	ATGCAAGCTATGAACTCATTT	SlbHLH70-GFP construct
GFP-SlbHLH70-R	TCAAGTCCCGCCATT
SlACTIN-qRT-F	GTCCTCTTCCAGCCATCCAT	Primers used in RT-qPCR
SlACTIN-qRT-R	ACCACTGAGCACAATGTTACCG
bHLH151-F	GAAAAGGCCTTGATGGTGTCAC	Primers used in RT-qPCR
bHLH151-R	TGAACTTGGCATGAGAGACCTC
SDD1-F	CACGAAAACCAACAGCTCGAAT	Primers used in RT-qPCR
SDD1-R	AGCAATGCCACTAACATGAGGA
SlBASL-F	AACTCCATCTGCGGAATCAAGT	Primers used in RT-qPCR
SlBASL-R	AATTTGCAACAGTGATGACGCA
FAMA（bHLH)-F	ATGCCTGGCTCCTATGTTCAAA	Primers used in RT-qPCR
FAMA（bHLH)-R	ATTGGCATTGATGGTGGTGTTG
SLAH3 -F	AGTGTTGCTTCTATGGCATGGA	Primers used in RT-qPCR
SLAH3 -R	TTGCAATACCAGCTCCTGTCAT
SlSnRk2.1-F	CTGTCAAGCAGGGAGATTCAGT	Primers used in RT-qPCR
SlSnRk2.1-R	TGTTCCAACAGTTGACTTGGGA
SlPYL6-F	TGGTGGTGGAATCATACGTTGT	Primers used in RT-qPCR
SlPYL6-R	CGATTTGCCCTAACCATTGCAA
SlPYL8-F	ACCTGATTCTGTTTCCCGGTAC	Primers used in RT-qPCR
SlPYL8-R	ATCGCCAACAACAACATGACAG
SlPYL9-F	ATTCCGTTAGCCCTAACCAGTG	Primers used in RT-qPCR
SlPYL9-R	TGTATGCTTGAGGGTTGTCGAA
SlPP2C28-F	CCAAACAAAATCGTCGTGTCCA	Primers used in RT-qPCR
SlPP2C28-R	TGCTCGAGACATAGCCAAAACT
SlPP2C39-F	TCTTCGGTGTTTATGATGGCCA	Primers used in RT-qPCR
SlPP2C39-R	GCTCGCATCTACAATTGGAACC
SlMADS97-F	AGTTCAAGCAGTCTAAGCGTCA	Primers used in RT-qPCR
SlMADS97-R	TGCAGTGACAGCCTCAATTTTG
LBD40-F	TCAATGGATCAAAACCCCGGAT	Primers used in RT-qPCR
LBD40-R	GAGGACCGTTGTTGTTTACAGC
LOB42-F	GTGGAAGTTGAAGCAGCAGAAG	Primers used in RT-qPCR
LOB42-R	AGGAGATCACCATCTTCCTCCA
MYB30-F	GACTAATTATCTCCGGCCAGGG	Primers used in RT-qPCR
MYB30-R	TCTTTGCGGAAGGTATGAAGCT
AS2-F	ACGCCGTAAACTCTCTTGCTTA	Primers used in RT-qPCR
AS2-R	GGTGCCTCCTCCTACATTTTGA
M142764 bHLH70 FP1	ACTCTTTACTCTTCCACGTGCTCTTCAGTAGTGTA	EMSA
M142764 bHLH70 RP1	TACACTACTGAAGAGCACGTGGAAGAGTAAAGAGT
M142764 bHLH70 com FP1	ACTCTTTACTCTTCCACGTGCTCTTCAGTAGTGTA	EMSA
M142764 bHLH70 mut FP1	ACTCTTTACTCTAAAAAAAAAAATTCAGTAGTGTA
M142764 bHLH70 mut RP1	TACACTACTGAATTTTTTTTTTTAGAGTAAAGAGT	EMSA
M142764 bHLH70 FP2	TATTTTGTCAACCTCACGTGAAGGGTGAACCCCCA
M142764 bHLH70 RP2	TGGGGGTTCACCCTTCACGTGAGGTTGACAAAATA	EMSA
M142764 bHLH70 com FP2	TATTTTGTCAACCTCACGTGAAGGGTGAACCCCCA
M142764 bHLH70 mut FP2	TATTTTGTCAACAAAAAAAAAAAGGTGAACCCCCA	EMSA
M142764 bHLH70 mut RP2	TGGGGGTTCACCTTTTTTTTTTTGTTGACAAAATA
M142764 bHLH70 FP3	CTGCCAAGAAAGGACACGTGTTGTTCTTGAAAATG	EMSA
M142764 bHLH70 RP3	CATTTTCAAGAACAACACGTGTCCTTTCTTGGCAG
M142764 bHLH70 com FP3	CTGCCAAGAAAGGACACGTGTTGTTCTTGAAAATG	EMSA
M142764 bHLH70 mut FP3	CTGCCAAGAAAGAAAAAAAAAAATTCTTGAAAATG
M142764 bHLH70 mut RP3	CATTTTCAAGAATTTTTTTTTTTCTTTCTTGGCAG	EMSA
M142764 bHLH70 FP4	TATCCAAAAACTTACACGTGCCCCACACACCCTCT
M142764 bHLH70 RP4	AGAGGGTGTGTGGGGCACGTGTAAGTTTTTGGATA	EMSA
M142764 bHLH70 com FP4	TATCCAAAAACTTACACGTGCCCCACACACCCTCT
M142764 bHLH70 mut FP4	TATCCAAAAACCCCCCAAAAAAACACACACCCTCT	EMSA
M142764 bHLH70 mut RP4	AGAGGGTGTGTGTTTTTTTGGGGGGTTTTTGGATA
M142764 bHLH70 FP5	CTTCTAAGTTGAGTCACCTTCCCCGGTCCCGCACA	EMSA
M142764 bHLH70 RP5	TGTGCGGGACCGGGGAAGGTGACTCAACTTAGAAG
M142764 bHLH70 com FP5	CTTCTAAGTTGAGTCACCTTCCCCGGTCCCGCACA	EMSA
M142764 bHLH70 mut FP5	CTTCTAAGTTGAAAAAAAAAAAACGGTCCCGCACA
